# Supplementary material for: Current status and applications of genome-scale metabolic models
Source: Genome Biol. 2019 Jun 13;20:121. doi: 10.1186/s13059-019-1730-3 (PMC6567666; doi:10.1186/s13059-019-1730-3)
Supplement: Supplementary file 2 — Table S1. A full list of organisms subjected to the GEM reconstruction and used in the preparation of phylogenetic trees in Fig. 1 and Additional file 1. (XLSX 305 kb) [file 13059_2019_1730_MOESM2_ESM.xlsx]

## Sheet: Sheet1
Supplementary Table 2. A full list of organisms subjected to the GEM reconstruction and preparation of phylogenetic trees in Figure 1 and Additional file 1
*These organism names have square brackets for their genus name at NCBI Taxonomy
Organism name	NCBI taxid	Domain	Manual (PMID)	Path2Models	AGORA	CarveMe
[Bacillus]* clarkii	79879	Bacteria				O
[Bacillus]* selenitireducens	85683	Bacteria		O		O
[Bacteroides]* pectinophilus	384638	Bacteria			O	O
[Candida]* glabrata	5478	Eukarya	23172360	O
[Clostridium]* aerotolerans	36832	Bacteria				O
[Clostridium]* aminophilum	1526	Bacteria				O
[Clostridium]* asparagiforme	333367	Bacteria			O	O
[Clostridium]* bolteae	208479	Bacteria			O	O
[Clostridium]* cellulosi	29343	Bacteria				O
[Clostridium]* citroniae	358743	Bacteria			O	O
[Clostridium]* clostridioforme	1531	Bacteria			O
[Clostridium]* cocleatum	69824	Bacteria				O
[Clostridium]* dakarense	1301100	Bacteria				O
[Clostridium]* fimetarium	99656	Bacteria				O
[Clostridium]* glycyrrhizinilyticum	342942	Bacteria				O
[Clostridium]* hiranonis	89152	Bacteria			O	O
[Clostridium]* hylemonae	89153	Bacteria			O	O
[Clostridium]* indolis	69825	Bacteria			O
[Clostridium]* innocuum	1522	Bacteria			O	O
[Clostridium]* leptum	1535	Bacteria				O
[Clostridium]* methoxybenzovorans	81424	Bacteria			O
[Clostridium]* methylpentosum	84026	Bacteria				O
[Clostridium]* paradoxum	29346	Bacteria				O
[Clostridium]* polysaccharolyticum	29364	Bacteria				O
[Clostridium]* populeti	37658	Bacteria				O
[Clostridium]* saccharogumia	341225	Bacteria			O	O
[Clostridium]* saccharolyticum	84030	Bacteria		O		O
[Clostridium]* scindens	29347	Bacteria			O	O
[Clostridium]* spiroforme	29348	Bacteria			O	O
[Clostridium]* sporosphaeroides	1549	Bacteria				O
[Clostridium]* symbiosum	1512	Bacteria			O	O
[Clostridium]* thermoalcaliphilum	29349	Bacteria				O
[Clostridium]* ultunense	45497	Bacteria				O
[Clostridium]* viride	47246	Bacteria				O
[Collinsella]* massiliensis	1232426	Bacteria				O
[Desulfotomaculum]* guttoideum	58134	Bacteria				O
[Enterobacter]* lignolyticus	1334193	Bacteria				O
[Erwinia]* teleogrylli	1384589	Bacteria				O
[Eubacterium]* brachy	35517	Bacteria				O
[Eubacterium]* cellulosolvens	29322	Bacteria			O	O
[Eubacterium]* eligens	39485	Bacteria		O	O	O
[Eubacterium]* hallii	39488	Bacteria			O	O
[Eubacterium]* nodatum	35518	Bacteria				O
[Eubacterium]* rectale	39491	Bacteria	23982459	O	O	O
[Eubacterium]* saphenum	51123	Bacteria				O
[Eubacterium]* siraeum	39492	Bacteria		O	O	O
[Eubacterium]* sulci	143393	Bacteria				O
[Eubacterium]* yurii	39498	Bacteria				O
[Haemophilus]* ducreyi	730	Bacteria		O		O
[Haemophilus]* felis	123822	Bacteria				O
[Mannheimia]* succiniciproducens	157673	Bacteria	17405177	O		O
[Nectria]* haematococca	140110	Eukarya		O
[Polyangium]* brachysporum	413882	Bacteria				O
[Propionibacterium]* humerusii	1050843	Bacteria				O
[Propionibacterium]* namnetense	1574624	Bacteria				O
[Ruminococcus]* gnavus	33038	Bacteria			O	O
[Ruminococcus]* torques	33039	Bacteria		O	O	O
[Scytonema hofmanni]* UTEX B 1581	379535	Bacteria				O
Abiotrophia defectiva	46125	Bacteria			O	O
Absiella dolichum	31971	Bacteria			O	O
Acaricomes phytoseiuli	291968	Bacteria				O
Acaryochloris marina	155978	Bacteria		O		O
Acetanaerobacterium elongatum	258515	Bacteria				O
Acetitomaculum ruminis	2382	Bacteria				O
Acetivibrio ethanolgignens	290052	Bacteria				O
Acetoanaerobium sticklandii	1511	Bacteria		O	O	O
Acetobacter aceti	435	Bacteria				O
Acetobacter ascendens	481146	Bacteria				O
Acetobacter cibinongensis	146475	Bacteria				O
Acetobacter ghanensis	431306	Bacteria				O
Acetobacter indonesiensis	104101	Bacteria				O
Acetobacter nitrogenifigens	285268	Bacteria				O
Acetobacter okinawensis	1076594	Bacteria				O
Acetobacter orientalis	146474	Bacteria				O
Acetobacter papayae	1076592	Bacteria				O
Acetobacter pasteurianus	438	Bacteria		O
Acetobacter persici	1076596	Bacteria				O
Acetobacter senegalensis	446692	Bacteria				O
Acetobacterium bakii	52689	Bacteria				O
Acetobacterium dehalogenans	82116	Bacteria				O
Acetobacterium wieringae	52694	Bacteria				O
Acetobacterium woodii	33952	Bacteria		O		O
Acetohalobium arabaticum	28187	Bacteria		O		O
Acetomicrobium hydrogeniformans	649746	Bacteria			O	O
Acetomicrobium mobile	97477	Bacteria		O		O
Acetonema longum	2374	Bacteria				O
Acholeplasma axanthum	29552	Bacteria				O
Acholeplasma brassicae	61635	Bacteria				O
Acholeplasma equifetale	264634	Bacteria				O
Acholeplasma granularum	264635	Bacteria				O
Acholeplasma hippikon	264636	Bacteria				O
Acholeplasma laidlawii	2148	Bacteria		O		O
Acholeplasma modicum	2150	Bacteria				O
Acholeplasma multilocale	264638	Bacteria				O
Acholeplasma oculi	35623	Bacteria				O
Acholeplasma palmae	38986	Bacteria				O
Achromobacter xylosoxidans	85698	Bacteria		O	O	O
Acidaminobacter hydrogenoformans	65403	Bacteria				O
Acidaminococcus fermentans	905	Bacteria		O	O	O
Acidaminococcus intestini	187327	Bacteria		O	O	O
Acidaminococcus timonensis	1871002	Bacteria				O
Acidianus hospitalis	563177	Archaea		O
Acidibacillus ferrooxidans	1765683	Bacteria				O
Acidiferrobacter thiooxydans	163359	Bacteria				O
Acidihalobacter ferrooxidans	1765967	Bacteria				O
Acidihalobacter prosperus	160660	Bacteria				O
Acidilobus saccharovorans	242703	Archaea		O
Acidimicrobium ferrooxidans	53635	Bacteria		O		O
Acidiphilium angustum	523	Bacteria				O
Acidiphilium cryptum	524	Bacteria		O
Acidiphilium multivorum	62140	Bacteria		O		O
Acidipropionibacterium acidipropionici	1748	Bacteria		O		O
Acidipropionibacterium jensenii	1749	Bacteria				O
Acidipropionibacterium thoenii	1751	Bacteria				O
Acidisphaera rubrifaciens	50715	Bacteria				O
Acidithiobacillus caldus	33059	Bacteria		O		O
Acidithiobacillus ferrivorans	160808	Bacteria		O		O
Acidithiobacillus ferrooxidans	920	Bacteria	29468116	O		O
Acidithiobacillus thiooxidans	930	Bacteria				O
Acidithrix ferrooxidans	1280514	Bacteria				O
Acidobacterium ailaaui	1382359	Bacteria				O
Acidobacterium capsulatum	33075	Bacteria		O		O
Acidocella aminolytica	33998	Bacteria				O
Acidocella facilis	525	Bacteria				O
Acidomonas methanolica	437	Bacteria				O
Acidothermus cellulolyticus	28049	Bacteria		O		O
Acidovorax avenae	80867	Bacteria		O		O
Acidovorax caeni	343013	Bacteria				O
Acidovorax citrulli	80869	Bacteria		O
Acidovorax delafieldii	47920	Bacteria				O
Acidovorax ebreus	721785	Bacteria		O
Acidovorax konjaci	32040	Bacteria				O
Acidovorax radicis	758826	Bacteria				O
Acidovorax soli	592050	Bacteria				O
Acidovorax sp.	1872122	Bacteria		O
Acidovorax temperans	80878	Bacteria				O
Acidovorax valerianellae	187868	Bacteria				O
Acidovorax wautersii	1177982	Bacteria				O
Aciduliprofundum boonei	379547	Archaea		O
Aciduliprofundum sp.	2060325	Archaea		O
Acinetobacter apis	1229165	Bacteria				O
Acinetobacter baumannii	470	Bacteria	29692801	O	O	O
Acinetobacter beijerinckii	262668	Bacteria				O
Acinetobacter bohemicus	1435036	Bacteria				O
Acinetobacter boissieri	1219383	Bacteria				O
Acinetobacter bouvetii	202951	Bacteria				O
Acinetobacter brisouii	396323	Bacteria				O
Acinetobacter calcoaceticus	471	Bacteria		O	O
Acinetobacter celticus	1891224	Bacteria				O
Acinetobacter defluvii	1871111	Bacteria				O
Acinetobacter equi	1324350	Bacteria				O
Acinetobacter gerneri	202952	Bacteria				O
Acinetobacter guillouiae	106649	Bacteria				O
Acinetobacter gyllenbergii	134534	Bacteria				O
Acinetobacter haemolyticus	29430	Bacteria			O
Acinetobacter harbinensis	1353941	Bacteria				O
Acinetobacter indicus	756892	Bacteria				O
Acinetobacter johnsonii	40214	Bacteria			O	O
Acinetobacter junii	40215	Bacteria			O	O
Acinetobacter kookii	1226327	Bacteria				O
Acinetobacter larvae	1789224	Bacteria				O
Acinetobacter lwoffii	28090	Bacteria			O
Acinetobacter marinus	281375	Bacteria				O
Acinetobacter nectaris	1219382	Bacteria				O
Acinetobacter parvus	134533	Bacteria				O
Acinetobacter pittii	48296	Bacteria			O	O
Acinetobacter populi	1582270	Bacteria				O
Acinetobacter qingfengensis	1262585	Bacteria				O
Acinetobacter radioresistens	40216	Bacteria			O	O
Acinetobacter rudis	632955	Bacteria				O
Acinetobacter schindleri	108981	Bacteria				O
Acinetobacter soli	487316	Bacteria				O
Acinetobacter sp.	472	Bacteria		O
Acinetobacter sp. ADP1	62977	Bacteria	18840283
Acinetobacter tandoii	202954	Bacteria				O
Acinetobacter towneri	202956	Bacteria				O
Acinetobacter ursingii	108980	Bacteria				O
Actibacterium atlanticum	1461693	Bacteria				O
Actibacterium mucosum	1087332	Bacteria				O
Actinoalloteichus cyanogriseus	65497	Bacteria				O
Actinoalloteichus hoggarensis	1470176	Bacteria				O
Actinoalloteichus hymeniacidonis	340345	Bacteria				O
Actinobacillus pleuropneumoniae	715	Bacteria		O	O
Actinobacillus succinogenes	67854	Bacteria	29843739	O		O
Actinobacillus suis	716	Bacteria		O		O
actinobacterium LLX17	1229203	Bacteria				O
Actinobaculum massiliense	202789	Bacteria				O
Actinobaculum suis	1657	Bacteria				O
Actinocatenispora sera	390989	Bacteria				O
Actinokineospora bangkokensis	1193682	Bacteria				O
Actinokineospora enzanensis	155975	Bacteria				O
Actinokineospora inagensis	103730	Bacteria				O
Actinokineospora spheciospongiae	909613	Bacteria				O
Actinokineospora terrae	155974	Bacteria				O
Actinomadura atramentaria	1990	Bacteria				O
Actinomadura chibensis	392828	Bacteria				O
Actinomadura flavalba	1120938	Bacteria				O
Actinomadura formosensis	60706	Bacteria				O
Actinomadura hibisca	68565	Bacteria				O
Actinomadura kijaniata	46161	Bacteria				O
Actinomadura latina	163603	Bacteria				O
Actinomadura macra	46164	Bacteria				O
Actinomadura madurae	1993	Bacteria				O
Actinomadura mexicana	134959	Bacteria				O
Actinomadura meyerae	240840	Bacteria				O
Actinomadura oligospora	111804	Bacteria				O
Actinomadura rifamycini	31962	Bacteria				O
Actinomadura rubrobrunea	115335	Bacteria				O
Actinomyces cardiffensis	181487	Bacteria			O	O
Actinomyces coleocanis	103618	Bacteria				O
Actinomyces dentalis	272548	Bacteria				O
Actinomyces georgiae	52768	Bacteria			O
Actinomyces gerencseriae	52769	Bacteria				O
Actinomyces glycerinitolerans	1892869	Bacteria				O
Actinomyces graevenitzii	55565	Bacteria			O	O
Actinomyces hongkongensis	178339	Bacteria				O
Actinomyces hordeovulneris	52770	Bacteria				O
Actinomyces israelii	1659	Bacteria				O
Actinomyces johnsonii	544581	Bacteria				O
Actinomyces liubingyangii	1921764	Bacteria				O
Actinomyces marimammalium	156892	Bacteria				O
Actinomyces massiliensis	461393	Bacteria				O
Actinomyces meyeri	52773	Bacteria				O
Actinomyces naeslundii	1655	Bacteria			O
Actinomyces nasicola	208480	Bacteria				O
Actinomyces neuii	33007	Bacteria				O
Actinomyces odontolyticus	1660	Bacteria			O	O
Actinomyces oris	544580	Bacteria			O	O
Actinomyces polynesiensis	1325934	Bacteria				O
Actinomyces provencensis	1720198	Bacteria				O
Actinomyces radicidentis	111015	Bacteria				O
Actinomyces radingae	131110	Bacteria				O
Actinomyces ruminicola	332524	Bacteria				O
Actinomyces slackii	52774	Bacteria				O
Actinomyces suimastitidis	121163	Bacteria				O
Actinomyces timonensis	1288391	Bacteria				O
Actinomyces turicensis	131111	Bacteria			O	O
Actinomyces urinae	1689268	Bacteria				O
Actinomyces urogenitalis	103621	Bacteria			O	O
Actinomyces vaccimaxillae	183916	Bacteria				O
Actinomyces viscosus	1656	Bacteria			O
Actinomyces vulturis	1857645	Bacteria				O
Actinomycetospora chiangmaiensis	402650	Bacteria				O
Actinophytocola xanthii	1912961	Bacteria				O
Actinophytocola xinjiangensis	485602	Bacteria				O
Actinoplanes awajinensis	135946	Bacteria				O
Actinoplanes derwentensis	113562	Bacteria				O
Actinoplanes friuliensis	196914	Bacteria				O
Actinoplanes globisporus	113565	Bacteria				O
Actinoplanes missouriensis	1866	Bacteria		O		O
Actinoplanes philippinensis	35752	Bacteria				O
Actinoplanes rectilineatus	113571	Bacteria				O
Actinoplanes regularis	52697	Bacteria				O
Actinoplanes sp.	1871	Bacteria		O
Actinoplanes sp. SE50/110	134676	Bacteria	26161077
Actinoplanes utahensis	1869	Bacteria				O
Actinopolymorpha alba	533267	Bacteria				O
Actinopolymorpha cephalotaxi	504797	Bacteria				O
Actinopolymorpha singaporensis	117157	Bacteria				O
Actinopolyspora halophila	1850	Bacteria				O
Actinopolyspora mortivallis	33906	Bacteria				O
Actinopolyspora righensis	995060	Bacteria				O
Actinopolyspora xinjiangensis	405564	Bacteria				O
Actinospica robiniae	304901	Bacteria				O
Actinosynnema mirum	40567	Bacteria		O		O
Actinosynnema pretiosum	42197	Bacteria	30036981
Actinotalea ferrariae	1386098	Bacteria				O
Actinotignum schaalii	59505	Bacteria				O
Actinotignum urinale	190146	Bacteria				O
Acutalibacter muris	1796620	Bacteria				O
Acuticoccus yangtzensis	1443441	Bacteria				O
Acyrthosiphon pisum	7029	Eukarya		O
Adhaeribacter aquaticus	299567	Bacteria				O
Adlercreutzia equolifaciens	446660	Bacteria			O	O
Advenella kashmirensis	310575	Bacteria		O
Advenella mimigardefordensis	302406	Bacteria				O
Aedes aegypti	7159	Eukarya		O
Aequorivita capsosiphonis	487317	Bacteria				O
Aequorivita sublithincola	101385	Bacteria		O		O
Aequorivita viscosa	797419	Bacteria				O
Aequorivita vladivostokensis	171194	Bacteria				O
Aeribacillus pallidus	33936	Bacteria				O
Aerococcus christensenii	87541	Bacteria				O
Aerococcus sanguinicola	119206	Bacteria				O
Aerococcus suis	371602	Bacteria				O
Aerococcus urinae	1376	Bacteria		O		O
Aerococcus urinaehominis	128944	Bacteria				O
Aerococcus viridans	1377	Bacteria			O	O
Aeromicrobium choanae	1736691	Bacteria				O
Aeromicrobium erythreum	2041	Bacteria				O
Aeromicrobium marinum	219314	Bacteria				O
Aeromicrobium massiliense	1464554	Bacteria				O
Aeromonas caviae	648	Bacteria			O
Aeromonas eucrenophila	649	Bacteria				O
Aeromonas fluvialis	591962	Bacteria				O
Aeromonas hydrophila	644	Bacteria		O		O
Aeromonas jandaei	650	Bacteria			O
Aeromonas media	651	Bacteria			O
Aeromonas molluscorum	271417	Bacteria				O
Aeromonas salmonicida	645	Bacteria		O		O
Aeromonas schubertii	652	Bacteria				O
Aeromonas simiae	218936	Bacteria				O
Aeromonas veronii	654	Bacteria		O	O
Aeropyrum pernix	56636	Archaea		O
Aestuariibacter aggregatus	634436	Bacteria				O
Aestuariibacter salexigens	226010	Bacteria				O
Aestuariimicrobium kwangyangense	396389	Bacteria				O
Aestuariivita boseongensis	1470562	Bacteria				O
Afifella marina	1080	Bacteria				O
Afifella pfennigii	209897	Bacteria				O
Afipia birgiae	151414	Bacteria			O	O
Afipia broomeae	56946	Bacteria				O
Afipia clevelandensis	1034	Bacteria				O
Afipia felis	1035	Bacteria				O
Agarivorans albus	182262	Bacteria				O
Agarivorans gilvus	680279	Bacteria				O
Agathobaculum desmolans	39484	Bacteria				O
Aggregatibacter actinomycetemcomitans	714	Bacteria		O		O
Aggregatibacter aphrophilus	732	Bacteria		O	O
Agreia bicolorata	110935	Bacteria				O
Agrobacterium albertimagni	147266	Bacteria				O
Agrobacterium fabrum	1176649	Bacteria				O
Agrobacterium larrymoorei	160699	Bacteria				O
Agrobacterium rhizogenes	359	Bacteria				O
Agrobacterium rubi	28099	Bacteria				O
Agrobacterium sp.	361	Bacteria		O
Agrobacterium tumefaciens	358	Bacteria		O	O
Agrobacterium vitis	373	Bacteria		O		O
Agrococcus baldri	153730	Bacteria				O
Agrococcus carbonis	684552	Bacteria				O
Agrococcus casei	343512	Bacteria				O
Agrococcus jejuensis	399736	Bacteria				O
Agrococcus lahaulensis	341722	Bacteria				O
Agromyces aureus	453304	Bacteria				O
Agromyces cerinus	33878	Bacteria				O
Agromyces flavus	589382	Bacteria				O
Agromyces italicus	279572	Bacteria				O
Agromyces subbeticus	293890	Bacteria				O
Ahrensia kielensis	76980	Bacteria				O
Aidingimonas halophila	574349	Bacteria				O
Ailuropoda melanoleuca	9646	Eukarya		O
Akkermansia glycaniphila	1679444	Bacteria				O
Akkermansia muciniphila	239935	Bacteria	28687644	O	O	O
Albidovulum xiamenense	990712	Bacteria				O
Albimonas donghaensis	356660	Bacteria				O
Albimonas pacifica	1114924	Bacteria				O
Alcaligenes faecalis	511	Bacteria			O	O
Alcanivorax borkumensis	59754	Bacteria		O		O
Alcanivorax dieselolei	285091	Bacteria		O		O
Alcanivorax hongdengensis	519051	Bacteria				O
Alcanivorax jadensis	64988	Bacteria				O
Alcanivorax nanhaiticus	1177154	Bacteria				O
Alcanivorax pacificus	1306787	Bacteria				O
Algibacter alginicilyticus	1736674	Bacteria				O
Algibacter aquaticus	1849968	Bacteria				O
Algibacter lectus	221126	Bacteria				O
Algibacter pectinivorans	870482	Bacteria				O
Algicola sagamiensis	163869	Bacteria				O
Algiphilus aromaticivorans	382454	Bacteria				O
Algoriella xinjiangensis	684065	Bacteria				O
Algoriphagus alkaliphilus	279824	Bacteria				O
Algoriphagus antarcticus	238540	Bacteria				O
Algoriphagus aquimarinus	237018	Bacteria				O
Algoriphagus faecimaris	686796	Bacteria				O
Algoriphagus halophilus	226505	Bacteria				O
Algoriphagus hitonicola	435880	Bacteria				O
Algoriphagus machipongonensis	388413	Bacteria				O
Algoriphagus mannitolivorans	226504	Bacteria				O
Algoriphagus marincola	264027	Bacteria				O
Algoriphagus marinus	1925762	Bacteria				O
Algoriphagus ornithinivorans	226506	Bacteria				O
Algoriphagus ratkowskyi	57028	Bacteria				O
Algoriphagus resistens	1750590	Bacteria				O
Algoriphagus terrigena	344884	Bacteria				O
Algoriphagus vanfongensis	426371	Bacteria				O
Algoriphagus zhangzhouensis	1073327	Bacteria				O
Aliagarivorans marinus	561965	Bacteria				O
Alicycliphilus denitrificans	179636	Bacteria		O		O
Alicyclobacillus acidiphilus	182455	Bacteria				O
Alicyclobacillus acidocaldarius	405212	Bacteria		O		O
Alicyclobacillus acidoterrestris	1450	Bacteria				O
Alicyclobacillus contaminans	392016	Bacteria				O
Alicyclobacillus ferrooxydans	471514	Bacteria				O
Alicyclobacillus herbarius	122960	Bacteria				O
Alicyclobacillus hesperidum	89784	Bacteria				O
Alicyclobacillus kakegawensis	392012	Bacteria				O
Alicyclobacillus macrosporangiidus	392015	Bacteria				O
Alicyclobacillus mali	1123961	Bacteria				O
Alicyclobacillus pomorum	204470	Bacteria				O
Alicyclobacillus vulcanalis	252246	Bacteria				O
Aliiarcobacter faecis	1564138	Bacteria				O
Aliicoccus persicus	930138	Bacteria				O
Aliifodinibius roseus	1194090	Bacteria				O
Aliiglaciecola lipolytica	477689	Bacteria				O
Aliiroseovarius crassostreae	154981	Bacteria				O
Aliiroseovarius sediminilitoris	1173584	Bacteria				O
Aliivibrio fischeri	668	Bacteria		O		O
Aliivibrio salmonicida	40269	Bacteria		O		O
Aliivibrio wodanis	80852	Bacteria				O
Alishewanella agri	553384	Bacteria				O
Alistipes finegoldii	214856	Bacteria		O	O	O
Alistipes ihumii	1470347	Bacteria				O
Alistipes indistinctus	626932	Bacteria			O	O
Alistipes inops	1501391	Bacteria				O
Alistipes obesi	1118061	Bacteria				O
Alistipes onderdonkii	328813	Bacteria			O
Alistipes putredinis	28117	Bacteria			O	O
Alistipes senegalensis	1288121	Bacteria				O
Alistipes shahii	328814	Bacteria		O	O	O
Alistipes timonensis	1465754	Bacteria				O
Aliterella atlantica	1827278	Bacteria				O
Alkalibacillus haloalkaliphilus	94136	Bacteria				O
Alkalibacter saccharofermentans	235931	Bacteria				O
Alkalibacterium gilvum	1130080	Bacteria				O
Alkalibacterium pelagium	426702	Bacteria				O
Alkalibacterium subtropicum	753702	Bacteria				O
Alkaliflexus imshenetskii	286730	Bacteria				O
Alkalilimnicola ehrlichii	351052	Bacteria		O		O
Alkalimonas amylolytica	152573	Bacteria				O
Alkaliphilus metalliredigens	208226	Bacteria		O		O
Alkaliphilus oremlandii	461876	Bacteria		O		O
Alkaliphilus peptidifermentans	426129	Bacteria				O
Alkaliphilus transvaalensis	114628	Bacteria				O
Alkalispirochaeta alkalica	46356	Bacteria				O
Alkalispirochaeta americana	159291	Bacteria				O
Alkalispirochaeta odontotermitis	1329640	Bacteria				O
Alkalitalea saponilacus	889453	Bacteria				O
Alkanindiges illinoisensis	197183	Bacteria				O
Allisonella histaminiformans	209880	Bacteria				O
Alloactinosynnema album	504798	Bacteria				O
Alloactinosynnema iranicum	1271860	Bacteria				O
Allobaculum stercoricanis	174709	Bacteria				O
Allochromatium vinosum	1049	Bacteria		O		O
Allochromatium warmingii	61595	Bacteria				O
Allofrancisella guangzhouensis	594679	Bacteria				O
Allofustis seminis	166939	Bacteria				O
Alloiococcus otitis	1652	Bacteria				O
Allokutzneria albata	211114	Bacteria				O
Alloprevotella rava	671218	Bacteria				O
Alloprevotella tannerae	76122	Bacteria			O	O
Allosalinactinospora lopnorensis	1352348	Bacteria				O
Alloscardovia criceti	356828	Bacteria				O
Alloscardovia macacae	1160091	Bacteria				O
Alloscardovia omnicolens	419015	Bacteria				O
Altererythrobacter atlanticus	1267766	Bacteria				O
Altererythrobacter dongtanensis	692370	Bacteria				O
Altererythrobacter epoxidivorans	361183	Bacteria				O
Altererythrobacter ishigakiensis	476157	Bacteria				O
Altererythrobacter marensis	543877	Bacteria				O
Altererythrobacter namhicola	645517	Bacteria				O
Altererythrobacter troitsensis	292222	Bacteria				O
Altererythrobacter xiamenensis	1316679	Bacteria				O
Alteribacillus bidgolensis	930129	Bacteria				O
Alteribacillus iranensis	930128	Bacteria				O
Alteribacillus persepolensis	568899	Bacteria				O
Alteromonas australica	589873	Bacteria				O
Alteromonas confluentis	1656094	Bacteria				O
Alteromonas lipolytica	1856405	Bacteria				O
Alteromonas macleodii	28108	Bacteria		O		O
Alteromonas sp.	232	Bacteria		O
Alteromonas stellipolaris	233316	Bacteria				O
Altibacter lentus	1223410	Bacteria				O
Alysiella crassa	153491	Bacteria				O
Amantichitinum ursilacus	857265	Bacteria				O
Aminiphilus circumscriptus	290732	Bacteria				O
Aminobacter aminovorans	83263	Bacteria				O
Aminobacterium colombiense	81468	Bacteria		O		O
Aminobacterium mobile	81467	Bacteria				O
Aminomonas paucivorans	81412	Bacteria				O
Ammonifex degensii	42838	Bacteria		O		O
Amorphus coralli	340680	Bacteria				O
Amphibacillus jilinensis	1216008	Bacteria				O
Amphibacillus marinus	872970	Bacteria				O
Amphibacillus sediminis	360185	Bacteria				O
Amphibacillus xylanus	1449	Bacteria		O		O
Amphimedon queenslandica	400682	Eukarya		O
Amphiplicatus metriothermophilus	1519374	Bacteria				O
Amphritea atlantica	355243	Bacteria				O
Amphritea japonica	452627	Bacteria				O
Amycolatopsis australiensis	546364	Bacteria				O
Amycolatopsis balhimycina	208443	Bacteria	22252737			O
Amycolatopsis benzoatilytica	346045	Bacteria				O
Amycolatopsis halophila	1069073	Bacteria				O
Amycolatopsis japonica	208439	Bacteria				O
Amycolatopsis jejuensis	330084	Bacteria				O
Amycolatopsis marina	490629	Bacteria				O
Amycolatopsis mediterranei	33910	Bacteria		O		O
Amycolatopsis methanolica	1814	Bacteria				O
Amycolatopsis nigrescens	381445	Bacteria				O
Amycolatopsis rubida	112413	Bacteria				O
Amycolatopsis saalfeldensis	394193	Bacteria				O
Amycolatopsis sacchari	115433	Bacteria				O
Amycolatopsis taiwanensis	342230	Bacteria				O
Amycolatopsis xylanica	589385	Bacteria				O
Anabaena cylindrica	1165	Bacteria		O		O
Anabaena sp.	1167	Bacteria		O
Anaeroarcus burkinensis	82376	Bacteria				O
Anaerobacillus alkalilacustris	393763	Bacteria				O
Anaerobacillus arseniciselenatis	85682	Bacteria				O
Anaerobacillus macyae	157733	Bacteria				O
Anaerobiospirillum succiniciproducens	13335	Bacteria			O	O
Anaerobium acetethylicum	1619234	Bacteria				O
Anaerobranca californiensis	182411	Bacteria				O
Anaerococcus hydrogenalis	33029	Bacteria			O
Anaerococcus lactolyticus	33032	Bacteria				O
Anaerococcus mediterraneensis	1870984	Bacteria				O
Anaerococcus obesiensis	1287640	Bacteria				O
Anaerococcus pacaensis	1465826	Bacteria				O
Anaerococcus prevotii	33034	Bacteria		O	O	O
Anaerococcus provencensis	938293	Bacteria				O
Anaerococcus tetradius	33036	Bacteria				O
Anaerococcus vaginalis	33037	Bacteria			O	O
Anaerocolumna aminovalerica	1527	Bacteria				O
Anaerocolumna jejuensis	259063	Bacteria				O
Anaerocolumna xylanovorans	100134	Bacteria				O
Anaerofustis stercorihominis	214853	Bacteria			O	O
Anaeroglobus geminatus	156456	Bacteria				O
Anaerolinea thermolimosa	229919	Bacteria				O
Anaerolinea thermophila	167964	Bacteria		O		O
Anaeromassilibacillus senegalensis	1673717	Bacteria				O
Anaeromyxobacter dehalogenans	161493	Bacteria		O		O
Anaeromyxobacter sp. K	447217	Bacteria		O
Anaerophaga thermohalophila	177400	Bacteria				O
Anaerorhabdus furcosa	118967	Bacteria				O
Anaerosalibacter massiliensis	1347392	Bacteria				O
Anaerosphaera aminiphila	1120994	Bacteria				O
Anaerosporobacter mobilis	264463	Bacteria				O
Anaerosporomusa subterranea	1794912	Bacteria				O
Anaerostipes caccae	105841	Bacteria			O	O
Anaerostipes hadrus	649756	Bacteria			O	O
Anaerotignum lactatifermentans	160404	Bacteria				O
Anaerotignum neopropionicum	36847	Bacteria				O
Anaerotignum propionicum	28446	Bacteria				O
Anaerotruncus colihominis	169435	Bacteria			O	O
Anaerotruncus rubiinfantis	1720200	Bacteria				O
Anaerovibrio lipolyticus	82374	Bacteria				O
Anaerovirgula multivorans	312168	Bacteria				O
Anaerovorax odorimutans	109327	Bacteria				O
Anaplasma centrale	769	Bacteria		O		O
Anaplasma marginale	770	Bacteria		O		O
Anaplasma phagocytophilum	948	Bacteria		O		O
Ancylobacter rudongensis	177413	Bacteria				O
Anditalea andensis	1048983	Bacteria				O
Andreesenia angusta	39480	Bacteria				O
Andreprevotia chitinilytica	396808	Bacteria				O
Andreprevotia lacus	1121000	Bacteria				O
Aneurinibacillus aneurinilyticus	1391	Bacteria			O
Aneurinibacillus migulanus	47500	Bacteria				O
Aneurinibacillus terranovensis	278991	Bacteria				O
Aneurinibacillus thermoaerophilus	143495	Bacteria				O
Aneurinibacillus tyrosinisolvens	1443435	Bacteria				O
Angelakisella massiliensis	1871018	Bacteria				O
Anolis carolinensis	28377	Eukarya		O
Anopheles gambiae	7165	Eukarya		O
Anoxybacillus amylolyticus	294699	Bacteria				O
Anoxybacillus flavithermus	33934	Bacteria		O
Anoxybacillus gonensis	198467	Bacteria				O
Anoxybacillus tepidamans	265948	Bacteria				O
Antarctobacter heliothermus	74033	Bacteria				O
Aphanizomenon flos-aquae	1176	Bacteria				O
Apibacter mensalis	1586267	Bacteria				O
Apis mellifera	7460	Eukarya		O
Aquabacterium parvum	70584	Bacteria				O
Aquamicrobium aerolatum	561088	Bacteria				O
Aquamicrobium defluvii	69279	Bacteria				O
Aquaspirillum serpens	190	Bacteria				O
Aquifex aeolicus	63363	Bacteria		O		O
Aquiflexum balticum	280473	Bacteria				O
Aquimarina agarilytica	1087449	Bacteria				O
Aquimarina amphilecti	1038014	Bacteria				O
Aquimarina latercula	987	Bacteria				O
Aquimarina longa	1080221	Bacteria				O
Aquimarina macrocephali	666563	Bacteria				O
Aquimarina muelleri	279356	Bacteria				O
Aquimarina pacifica	1296415	Bacteria				O
Aquimarina spongiae	570521	Bacteria				O
Aquimixticola soesokkakensis	1519096	Bacteria				O
Aquimonas voraii	265719	Bacteria				O
Aquincola tertiaricarbonis	391953	Bacteria				O
Aquisalimonas asiatica	406100	Bacteria				O
Aquitalea pelogenes	1293573	Bacteria				O
Arabia massiliensis	1870985	Bacteria				O
Arabidopsis lyrata	59689	Eukarya		O
Arabidopsis thaliana	3702	Eukarya	29997643	O
Arachidicoccus rhizosphaerae	551991	Bacteria				O
Arcanobacterium haemolyticum	28264	Bacteria		O	O	O
Arcanobacterium phocae	131112	Bacteria				O
Arcanobacterium urinimassiliense	1871014	Bacteria				O
Archaeoglobus fulgidus	2234	Archaea		O
Archaeoglobus profundus	84156	Archaea		O
Archaeoglobus veneficus	58290	Archaea		O
Archangium gephyra	48	Bacteria				O
Arcobacter anaerophilus	877500	Bacteria				O
Arcobacter butzleri	28197	Bacteria		O	O	O
Arcobacter cibarius	255507	Bacteria				O
Arcobacter cryaerophilus	28198	Bacteria				O
Arcobacter lanthieri	1355374	Bacteria				O
Arcobacter lekithochrous	1904463	Bacteria				O
Arcobacter marinus	505249	Bacteria				O
Arcobacter nitrofigilis	28199	Bacteria		O		O
Arcobacter skirrowii	28200	Bacteria				O
Arcobacter sp.	1872629	Bacteria		O
Arcobacter thereius	544718	Bacteria				O
Arcticibacter svalbardensis	1288027	Bacteria				O
Ardenticatena maritima	872965	Bacteria				O
Arenibacter algicola	616991	Bacteria				O
Arenibacter certesii	228955	Bacteria				O
Arenibacter latericius	86104	Bacteria				O
Arenibacter nanhaiticus	558155	Bacteria				O
Arenimonas composti	370776	Bacteria				O
Arenimonas donghaensis	375061	Bacteria				O
Arenimonas malthae	354197	Bacteria				O
Arenimonas metalli	948077	Bacteria				O
Arenimonas oryziterrae	498055	Bacteria				O
Arenitalea lutea	1178825	Bacteria				O
Arhodomonas aquaeolei	2369	Bacteria				O
Aromatoleum aromaticum	551760	Bacteria		O		O
Arsenicibacter rosenii	1750698	Bacteria				O
Arsenicicoccus bolidensis	229480	Bacteria				O
Arsenophonus endosymbiont of Nilaparvata lugens	1247023	Bacteria				O
Arthrobacter agilis	37921	Bacteria				O
Arthrobacter alpinus	656366	Bacteria				O
Arthrobacter castelli	271431	Bacteria			O	O
Arthrobacter crystallopoietes	37928	Bacteria				O
Arthrobacter cupressi	1045773	Bacteria				O
Arthrobacter enclensis	993070	Bacteria				O
Arthrobacter globiformis	1665	Bacteria				O
Arthrobacter luteolus	98672	Bacteria				O
Arthrobacter nitrophenolicus	683150	Bacteria				O
Arthrobacter rhombi	71253	Bacteria				O
Arthrobacter sp.	1667	Bacteria		O
Arthrobacter subterraneus	335973	Bacteria				O
Arthrobacter woluwensis	156980	Bacteria				O
Arthrospira platensis	118562	Bacteria	30486288	O		O
Asaccharospora irregularis	29359	Bacteria				O
Asaia astilbis	610244	Bacteria				O
Asaia bogorensis	91915	Bacteria				O
Asanoa ishikariensis	137265	Bacteria				O
Aspergillus clavatus	5057	Eukarya		O
Aspergillus fischeri	36630	Eukarya		O
Aspergillus flavus	5059	Eukarya		O
Aspergillus fumigatus	746128	Eukarya		O
Aspergillus nidulans	162425	Eukarya	18405346	O
Aspergillus niger	5061	Eukarya	30275963	O
Aspergillus oryzae	5062	Eukarya	18500999	O
Aspergillus terreus	33178	Eukarya	23624532
Aster yellows phytoplasma	35779	Bacteria		O
Aster yellows witches'-broom phytoplasma	229545	Bacteria				O
Asticcacaulis benevestitus	347481	Bacteria				O
Asticcacaulis biprosthecium	76891	Bacteria				O
Asticcacaulis excentricus	78587	Bacteria		O		O
Asticcacaulis taihuensis	260084	Bacteria				O
Atlantibacter hermannii	565	Bacteria				O
Atopobacter phocae	136492	Bacteria				O
Atopobium deltae	1393034	Bacteria				O
Atopobium fossor	39487	Bacteria				O
Atopobium minutum	1381	Bacteria			O	O
Atopobium parvulum	1382	Bacteria		O	O	O
Atopobium rimae	1383	Bacteria			O	O
Atopobium vaginae	82135	Bacteria				O
Atopococcus tabaci	269774	Bacteria				O
Atopostipes suicloacalis	180295	Bacteria				O
Aurantimonas manganoxydans	651183	Bacteria				O
Aurantiochytrium limacinum	87102	Eukarya	26475325
Auraticoccus monumenti	675864	Bacteria				O
Aureimonas altamirensis	370622	Bacteria				O
Aureimonas frigidaquae	424757	Bacteria				O
Aureimonas jatrophae	1166073	Bacteria				O
Aureimonas phyllosphaerae	1166078	Bacteria				O
Aureimonas ureilytica	401562	Bacteria				O
Aureobasidium pullulans	5580	Eukarya	28043922
Auricoccus indicus	1849491	Bacteria				O
Austwickia chelonae	100225	Bacteria				O
Auxenochlorella protothecoides	3075	Eukarya	25511434
Avibacterium paragallinarum	728	Bacteria				O
Azoarcus olearius	418699	Bacteria				O
Azoarcus sp.	29544	Bacteria		O
Azoarcus toluclasticus	92003	Bacteria				O
Azohydromonas australica	364039	Bacteria				O
Azohydromonas lata	45677	Bacteria				O
Azonexus hydrophilus	418702	Bacteria				O
Azorhizobium caulinodans	7	Bacteria		O		O
Azorhizobium doebereinerae	281091	Bacteria				O
Azospira oryzae	146939	Bacteria		O		O
Azospirillum brasilense	192	Bacteria		O		O
Azospirillum halopraeferens	34010	Bacteria				O
Azospirillum humicireducens	1226968	Bacteria				O
Azospirillum lipoferum	193	Bacteria		O		O
Azospirillum sp.	34012	Bacteria		O
Azospirillum thiophilum	528244	Bacteria				O
Azotobacter chroococcum	353	Bacteria				O
Azotobacter vinelandii	354	Bacteria		O		O
Azovibrio restrictus	146938	Bacteria				O
Babesia bovis	5865	Eukarya		O
Bacillus abyssalis	1221450	Bacteria				O
Bacillus acidiceler	371036	Bacteria				O
Bacillus acidicola	209389	Bacteria				O
Bacillus acidiproducens	1121084	Bacteria				O
Bacillus aidingensis	384933	Bacteria				O
Bacillus akibai	1411	Bacteria				O
Bacillus alcalophilus	1445	Bacteria				O
Bacillus alkalinitrilicus	427920	Bacteria				O
Bacillus alkalitelluris	304268	Bacteria				O
Bacillus altitudinis	293387	Bacteria			O
Bacillus amyloliquefaciens	1390	Bacteria		O	O	O
Bacillus andreraoultii	1499685	Bacteria				O
Bacillus anthracis	1392	Bacteria		O		O
Bacillus aquimaris	189382	Bacteria				O
Bacillus atrophaeus	1452	Bacteria		O	O	O
Bacillus aurantiacus	254410	Bacteria				O
Bacillus azotoformans	1454	Bacteria				O
Bacillus badius	1455	Bacteria				O
Bacillus bataviensis	220685	Bacteria				O
Bacillus beveridgei	632773	Bacteria				O
Bacillus bogoriensis	246272	Bacteria				O
Bacillus boroniphilus	308892	Bacteria				O
Bacillus campisalis	1408103	Bacteria				O
Bacillus caseinilyticus	1503961	Bacteria				O
Bacillus cecembensis	459347	Bacteria				O
Bacillus cellulosilyticus	1413	Bacteria		O		O
Bacillus cereus	1396	Bacteria		O	O	O
Bacillus chagannorensis	427072	Bacteria				O
Bacillus cihuensis	1208599	Bacteria				O
Bacillus circulans	1397	Bacteria				O
Bacillus clausii	79880	Bacteria		O	O	O
Bacillus coagulans	1398	Bacteria		O		O
Bacillus coahuilensis	408580	Bacteria				O
Bacillus cohnii	33932	Bacteria				O
Bacillus cytotoxicus	580165	Bacteria				O
Bacillus dakarensis	1926278	Bacteria				O
Bacillus daliensis	745820	Bacteria				O
Bacillus dielmoensis	1347369	Bacteria				O
Bacillus drentensis	220684	Bacteria				O
Bacillus eiseniae	762947	Bacteria				O
Bacillus enclensis	1402860	Bacteria				O
Bacillus endophyticus	135735	Bacteria			O
Bacillus farraginis	254757	Bacteria				O
Bacillus fastidiosus	1458	Bacteria				O
Bacillus filamentosus	1402861	Bacteria				O
Bacillus firmus	1399	Bacteria			O
Bacillus flexus	86664	Bacteria			O	O
Bacillus fordii	254759	Bacteria			O	O
Bacillus fumarioli	105229	Bacteria				O
Bacillus ginsengihumi	363870	Bacteria				O
Bacillus glycinifermentans	1664069	Bacteria				O
Bacillus gobiensis	1441095	Bacteria				O
Bacillus gottheilii	859144	Bacteria				O
Bacillus halmapalus	79882	Bacteria				O
Bacillus halodurans	86665	Bacteria		O	O
Bacillus halosaccharovorans	930124	Bacteria				O
Bacillus hemicellulosilyticus	127886	Bacteria				O
Bacillus horikoshii	79883	Bacteria				O
Bacillus horneckiae	549687	Bacteria				O
Bacillus humi	263474	Bacteria				O
Bacillus indicus	246786	Bacteria				O
Bacillus infantis	324767	Bacteria				O
Bacillus jeddahensis	1461580	Bacteria				O
Bacillus koreensis	284581	Bacteria				O
Bacillus korlensis	519977	Bacteria				O
Bacillus kribbensis	356658	Bacteria				O
Bacillus krulwichiae	199441	Bacteria				O
Bacillus kwashiorkori	1522318	Bacteria				O
Bacillus lentus	1467	Bacteria				O
Bacillus licheniformis	1402	Bacteria	26776566	O	O	O
Bacillus ligniniphilus	1134413	Bacteria				O
Bacillus litoralis	152268	Bacteria				O
Bacillus lonarensis	1464122	Bacteria				O
Bacillus manliponensis	574376	Bacteria				O
Bacillus mannanilyticus	1418	Bacteria				O
Bacillus marisflavi	189381	Bacteria				O
Bacillus massilioanorexius	1468413	Bacteria				O
Bacillus massiliogorillae	1243664	Bacteria				O
Bacillus massiliosenegalensis	1287657	Bacteria				O
Bacillus megaterium	1404	Bacteria	23454894	O	O	O
Bacillus mesonae	1193713	Bacteria				O
Bacillus methanolicus	1471	Bacteria				O
Bacillus mojavensis	72360	Bacteria			O
Bacillus mycoides	1405	Bacteria		O	O	O
Bacillus ndiopicus	1347368	Bacteria				O
Bacillus nealsonii	115979	Bacteria			O
Bacillus niacini	86668	Bacteria				O
Bacillus niameyensis	1522308	Bacteria				O
Bacillus novalis	220687	Bacteria				O
Bacillus oceanisediminis	665099	Bacteria				O
Bacillus okuhidensis	136160	Bacteria				O
Bacillus oryziterrae	1191699	Bacteria				O
Bacillus panaciterrae	363872	Bacteria				O
Bacillus patagoniensis	228576	Bacteria				O
Bacillus persicus	930146	Bacteria				O
Bacillus plakortidis	444060	Bacteria				O
Bacillus pseudofirmus	79885	Bacteria		O	O	O
Bacillus pseudomycoides	64104	Bacteria				O
Bacillus psychrosaccharolyticus	1407	Bacteria				O
Bacillus pumilus	1408	Bacteria		O	O	O
Bacillus rubiinfantis	1499680	Bacteria				O
Bacillus salsus	930152	Bacteria				O
Bacillus shacheensis	1649580	Bacteria				O
Bacillus shackletonii	157838	Bacteria				O
Bacillus simplex	1478	Bacteria				O
Bacillus sinesaloumensis	1926280	Bacteria				O
Bacillus smithii	1479	Bacteria				O
Bacillus solani	1637975	Bacteria				O
Bacillus soli	220688	Bacteria				O
Bacillus solimangrovi	1305675	Bacteria				O
Bacillus sonorensis	119858	Bacteria			O
Bacillus sp. (in: Bacteria)	1409	Bacteria		O
Bacillus sp. F-3	1430318	Bacteria			O
Bacillus sp. NRRL B-14911	313627	Bacteria			O
Bacillus sporothermodurans	46224	Bacteria				O
Bacillus subterraneus	285983	Bacteria				O
Bacillus subtilis	1423	Bacteria	23109554	O	O	O
Bacillus testis	1622072	Bacteria				O
Bacillus thermoamylovorans	35841	Bacteria			O	O
Bacillus thuringiensis	1428	Bacteria		O	O	O
Bacillus timonensis	1033734	Bacteria			O	O
Bacillus trypoxylicola	519424	Bacteria				O
Bacillus tuaregi	1816695	Bacteria				O
Bacillus vietnamensis	218284	Bacteria				O
Bacillus vireti	220686	Bacteria				O
Bacillus wakoensis	127891	Bacteria				O
Bacillus weihaiensis	1547283	Bacteria				O
bacterium 2013Arg42i	1561003	Bacteria				O
bacterium 2013Ark19i	1561004	Bacteria				O
bacterium 336/3	1664068	Bacteria				O
bacterium A37T11	1855384	Bacteria				O
bacterium A52C2	1855383	Bacteria				O
bacterium endosymbiont of Mortierella elongata FMR23-6	1562701	Bacteria				O
bacterium endosymbiont of Pedicinus badii	1719126	Bacteria				O
bacterium JKG1	1128421	Bacteria				O
bacterium LF-3	1504823	Bacteria				O
bacterium MS4	1120746	Bacteria				O
Bacteroides barnesiae	376804	Bacteria				O
Bacteroides caccae	47678	Bacteria			O	O
Bacteroides cellulosilyticus	246787	Bacteria			O	O
Bacteroides clarus	626929	Bacteria			O
Bacteroides coprocola	310298	Bacteria			O	O
Bacteroides coprophilus	387090	Bacteria			O	O
Bacteroides coprosuis	151276	Bacteria				O
Bacteroides dorei	357276	Bacteria			O
Bacteroides eggerthii	28111	Bacteria			O
Bacteroides faecichinchillae	871325	Bacteria				O
Bacteroides faecis	674529	Bacteria			O
Bacteroides finegoldii	338188	Bacteria			O
Bacteroides fluxus	626930	Bacteria			O	O
Bacteroides fragilis	817	Bacteria		O	O	O
Bacteroides graminisolvens	477666	Bacteria			O	O
Bacteroides helcogenes	290053	Bacteria		O
Bacteroides ihuae	1852362	Bacteria				O
Bacteroides intestinalis	329854	Bacteria			O
Bacteroides kribbi	1912894	Bacteria			O
Bacteroides luti	1297750	Bacteria				O
Bacteroides massiliensis	204516	Bacteria			O
Bacteroides neonati	1347393	Bacteria				O
Bacteroides nordii	291645	Bacteria			O	O
Bacteroides oleiciplenus	626931	Bacteria			O
Bacteroides ovatus	28116	Bacteria			O	O
Bacteroides paurosaccharolyticus	732242	Bacteria				O
Bacteroides plebeius	310297	Bacteria			O	O
Bacteroides propionicifaciens	392838	Bacteria				O
Bacteroides pyogenes	310300	Bacteria			O	O
Bacteroides reticulotermitis	1133319	Bacteria				O
Bacteroides salanitronis	376805	Bacteria		O		O
Bacteroides salyersiae	291644	Bacteria			O	O
Bacteroides sp. 1_1_14	469585	Bacteria			O
Bacteroides sp. 1_1_30	457387	Bacteria			O
Bacteroides sp. 2_1_22	469588	Bacteria			O
Bacteroides sp. 2_1_33B	469589	Bacteria			O
Bacteroides sp. 2_2_4	469590	Bacteria			O
Bacteroides sp. 3_1_19	469592	Bacteria			O
Bacteroides sp. 3_1_23	457390	Bacteria			O
Bacteroides sp. 3_1_33FAA	457391	Bacteria			O
Bacteroides sp. 3_1_40A	469593	Bacteria			O
Bacteroides sp. 3_2_5	457392	Bacteria			O
Bacteroides sp. 4_1_36	457393	Bacteria			O
Bacteroides sp. 4_3_47FAA	457394	Bacteria			O
Bacteroides sp. 9_1_42FAA	457395	Bacteria			O
Bacteroides sp. D1	556258	Bacteria			O
Bacteroides sp. D2	556259	Bacteria			O
Bacteroides sp. D20	585543	Bacteria			O
Bacteroides sp. D22	585544	Bacteria			O
Bacteroides stercoris	46506	Bacteria			O	O
Bacteroides thetaiotaomicron	818	Bacteria	23982459	O	O	O
Bacteroides timonensis	1470345	Bacteria			O
Bacteroides uniformis	820	Bacteria			O	O
Bacteroides vulgatus	821	Bacteria		O	O	O
Bacteroides xylanisolvens	371601	Bacteria		O	O
Balneatrix alpica	75684	Bacteria				O
Balneola vulgaris	287535	Bacteria				O
Bariatricus massiliensis	1745713	Bacteria				O
Barnesiella intestinihominis	487174	Bacteria			O	O
Barnesiella viscericola	397865	Bacteria				O
Bartonella alsatica	52764	Bacteria				O
Bartonella ancashensis	1318743	Bacteria				O
Bartonella apis	1686310	Bacteria				O
Bartonella australis	388640	Bacteria		O		O
Bartonella bacilliformis	774	Bacteria		O		O
Bartonella birtlesii	111504	Bacteria				O
Bartonella bovis	155194	Bacteria				O
Bartonella clarridgeiae	56426	Bacteria		O		O
Bartonella doshiae	33044	Bacteria				O
Bartonella florencae	928210	Bacteria				O
Bartonella grahamii	33045	Bacteria		O		O
Bartonella henselae	38323	Bacteria		O		O
Bartonella koehlerae	92181	Bacteria				O
Bartonella quintana	803	Bacteria		O	O	O
Bartonella rattaustraliani	481139	Bacteria				O
Bartonella rattimassiliensis	270250	Bacteria				O
Bartonella rochalimae	395923	Bacteria				O
Bartonella schoenbuchensis	165694	Bacteria				O
Bartonella senegalensis	1468418	Bacteria				O
Bartonella tamiae	373638	Bacteria				O
Bartonella taylorii	33046	Bacteria				O
Bartonella tribocorum	85701	Bacteria		O		O
Bartonella vinsonii	33047	Bacteria		O		O
Bartonella washoeensis	186739	Bacteria				O
Basilea psittacipulmonis	1472345	Bacteria				O
Bathymodiolus azoricus thioautotrophic gill symbiont	235205	Bacteria				O
Bathymodiolus platifrons methanotrophic gill symbiont	113268	Bacteria				O
Bathymodiolus septemdierum thioautotrophic gill symbiont	113267	Bacteria				O
Bauldia litoralis	665467	Bacteria				O
Bavariicoccus seileri	549685	Bacteria				O
Bdellovibrio bacteriovorus	959	Bacteria		O		O
Bdellovibrio exovorus	453816	Bacteria		O		O
Beduini massiliensis	1585974	Bacteria				O
Beggiatoa alba	1022	Bacteria				O
Beggiatoa leptomitoformis	288004	Bacteria				O
Beijerinckia indica	533	Bacteria		O		O
Beijerinckia mobilis	231434	Bacteria				O
Belliella baltica	232259	Bacteria		O		O
Belliella pelovolcani	529505	Bacteria				O
Bellilinea caldifistulae	360411	Bacteria				O
Belnapia moabensis	365533	Bacteria				O
Belnapia rosea	938405	Bacteria				O
Bergeriella denitrificans	494	Bacteria				O
Bergeyella zoohelcum	1015	Bacteria				O
Bermanella marisrubri	207949	Bacteria				O
Bernardetia litoralis	999	Bacteria		O		O
Beutenbergia cavernae	84757	Bacteria		O		O
Bhargavaea cecembensis	394098	Bacteria				O
Bibersteinia trehalosi	47735	Bacteria		O		O
Bifidobacterium actinocoloniiforme	638619	Bacteria				O
Bifidobacterium adolescentis	1680	Bacteria	24708835	O	O	O
Bifidobacterium aesculapii	1329411	Bacteria				O
Bifidobacterium angulatum	1683	Bacteria			O	O
Bifidobacterium animalis	28025	Bacteria		O	O	O
Bifidobacterium asteroides	1684	Bacteria		O		O
Bifidobacterium biavatii	762212	Bacteria				O
Bifidobacterium bifidum	1681	Bacteria		O	O	O
Bifidobacterium bohemicum	638617	Bacteria				O
Bifidobacterium bombi	471511	Bacteria				O
Bifidobacterium boum	78343	Bacteria			O
Bifidobacterium breve	1685	Bacteria		O	O	O
Bifidobacterium callitrichos	762209	Bacteria				O
Bifidobacterium catenulatum	1686	Bacteria			O
Bifidobacterium choerinum	35760	Bacteria				O
Bifidobacterium commune	1505727	Bacteria				O
Bifidobacterium coryneforme	1687	Bacteria			O	O
Bifidobacterium crudilactis	327277	Bacteria				O
Bifidobacterium cuniculi	1688	Bacteria				O
Bifidobacterium dentium	1689	Bacteria		O	O	O
Bifidobacterium gallicum	78342	Bacteria			O	O
Bifidobacterium gallinarum	78344	Bacteria				O
Bifidobacterium kashiwanohense	630129	Bacteria			O
Bifidobacterium lemurum	1603886	Bacteria				O
Bifidobacterium longum	216816	Bacteria		O	O	O
Bifidobacterium magnum	1692	Bacteria				O
Bifidobacterium minimum	1693	Bacteria				O
Bifidobacterium mongoliense	518643	Bacteria			O	O
Bifidobacterium pseudocatenulatum	28026	Bacteria			O
Bifidobacterium pseudolongum	1694	Bacteria			O	O
Bifidobacterium psychraerophilum	218140	Bacteria				O
Bifidobacterium reuteri	983706	Bacteria				O
Bifidobacterium ruminantium	78346	Bacteria			O
Bifidobacterium saguini	762210	Bacteria				O
Bifidobacterium scardovii	158787	Bacteria			O	O
Bifidobacterium stellenboschense	762211	Bacteria				O
Bifidobacterium subtile	77635	Bacteria				O
Bifidobacterium thermacidophilum	246618	Bacteria			O
Bifidobacterium thermophilum	33905	Bacteria		O	O	O
Bifidobacterium tsurumiense	356829	Bacteria				O
Bilophila wadsworthia	35833	Bacteria			O	O
Bittarella massiliensis	1720313	Bacteria				O
Bizionia argentinensis	456455	Bacteria				O
Bizionia echini	649333	Bacteria				O
Bizionia paragorgiae	283786	Bacteria				O
Blastochloris viridis	1079	Bacteria				O
Blastococcus endophyticus	673521	Bacteria				O
Blastococcus saxobsidens	138336	Bacteria		O		O
Blastopirellula marina	124	Bacteria				O
Blattabacterium cuenoti	1653831	Bacteria	22376077			O
Blattabacterium punctulatus	164514	Bacteria				O
Blattabacterium sp.	34099	Bacteria		O
Blautia hansenii	1322	Bacteria			O	O
Blautia hydrogenotrophica	53443	Bacteria			O	O
Blautia obeum	40520	Bacteria		O	O	O
Blautia producta	33035	Bacteria			O	O
Blautia schinkii	180164	Bacteria				O
Blautia wexlerae	418240	Bacteria			O
Blochmannia endosymbiont of Camponotus (Colobopsis) obliquus	1505597	Bacteria				O
Blochmannia endosymbiont of Polyrhachis (Hedomyrma) turneri	1505596	Bacteria				O
Bombyx mori	7091	Eukarya		O
Bordetella avium	521	Bacteria		O		O
Bordetella bronchialis	463025	Bacteria				O
Bordetella bronchiseptica	518	Bacteria		O		O
Bordetella genomosp. 13	463040	Bacteria				O
Bordetella hinzii	103855	Bacteria			O	O
Bordetella holmesii	35814	Bacteria				O
Bordetella parapertussis	519	Bacteria		O		O
Bordetella pertussis	520	Bacteria	28842544	O		O
Bordetella petrii	94624	Bacteria		O		O
Bordetella trematum	123899	Bacteria				O
Borrelia anserina	143	Bacteria				O
Borrelia coriaceae	144	Bacteria				O
Borrelia crocidurae	29520	Bacteria		O
Borrelia duttonii	40834	Bacteria		O		O
Borrelia hermsii	140	Bacteria		O		O
Borrelia hispanica	40835	Bacteria				O
Borrelia mayonii	1674146	Bacteria				O
Borrelia miyamotoi	47466	Bacteria				O
Borrelia persica	44448	Bacteria				O
Borrelia recurrentis	44449	Bacteria		O
Borrelia turicatae	142	Bacteria		O		O
Borreliella afzelii	29518	Bacteria		O		O
Borreliella bissettii	64897	Bacteria		O		O
Borreliella burgdorferi	139	Bacteria		O		O
Borreliella garinii	29519	Bacteria		O		O
Borreliella japonica	34095	Bacteria				O
Borreliella spielmanii	88916	Bacteria				O
Borreliella valaisiana	62088	Bacteria				O
Bos taurus	9913	Eukarya		O
Bosea lupini	1036779	Bacteria				O
Bosea robiniae	1036780	Bacteria				O
Bosea thiooxidans	53254	Bacteria				O
Bosea vaviloviae	1526658	Bacteria				O
Botrytis cinerea	40559	Eukarya		O
Brachybacterium faecium	43669	Bacteria		O		O
Brachybacterium massiliense	1755098	Bacteria				O
Brachybacterium muris	219301	Bacteria				O
Brachybacterium nesterenkovii	47847	Bacteria				O
Brachybacterium paraconglomeratum	173362	Bacteria			O	O
Brachybacterium phenoliresistens	396014	Bacteria				O
Brachybacterium squillarum	661979	Bacteria				O
Brachymonas chironomi	491919	Bacteria				O
Brachymonas denitrificans	28220	Bacteria				O
Brachypodium distachyon	15368	Eukarya		O
Brachyspira alvinipulli	84379	Bacteria				O
Brachyspira hyodysenteriae	159	Bacteria		O		O
Brachyspira intermedia	84377	Bacteria		O
Brachyspira murdochii	84378	Bacteria		O		O
Brachyspira pilosicoli	52584	Bacteria		O	O	O
Brackiella oedipodis	124225	Bacteria				O
Bradyrhizobium diazoefficiens	1355477	Bacteria	28244516			O
Bradyrhizobium elkanii	29448	Bacteria				O
Bradyrhizobium erythrophlei	1437360	Bacteria				O
Bradyrhizobium icense	1274631	Bacteria				O
Bradyrhizobium japonicum	375	Bacteria		O	O	O
Bradyrhizobium lablabi	722472	Bacteria				O
Bradyrhizobium neotropicale	1497615	Bacteria				O
Bradyrhizobium oligotrophicum	44255	Bacteria		O		O
Bradyrhizobium sp.	376	Bacteria		O
Bradyrhizobium sp. USDA 76	186896	Bacteria			O
Bradyrhizobium valentinum	1518501	Bacteria				O
Branchiostoma floridae	7739	Eukarya		O
Brassica napus	3708	Eukarya	21337341
Brenneria goodwinii	1109412	Bacteria				O
Brevefilum fermentans	1986204	Bacteria				O
Brevibacillus agri	51101	Bacteria			O	O
Brevibacillus borstelensis	45462	Bacteria			O	O
Brevibacillus brevis	1393	Bacteria		O	O	O
Brevibacillus choshinensis	54911	Bacteria				O
Brevibacillus laterosporus	1465	Bacteria				O
Brevibacillus massiliensis	1118054	Bacteria				O
Brevibacillus panacihumi	497735	Bacteria				O
Brevibacillus thermoruber	33942	Bacteria				O
Brevibacterium album	417948	Bacteria				O
Brevibacterium casei	33889	Bacteria			O	O
Brevibacterium linens	1703	Bacteria			O	O
Brevibacterium mcbrellneri	53363	Bacteria				O
Brevibacterium ravenspurgense	479117	Bacteria			O	O
Brevibacterium sandarakinum	629680	Bacteria				O
Brevibacterium senegalense	1033736	Bacteria				O
Brevibacterium yomogidense	946573	Bacteria				O
Brevinema andersonii	34097	Bacteria				O
Brevirhabdus pacifica	1267768	Bacteria				O
Brevundimonas abyssalis	1125965	Bacteria				O
Brevundimonas aveniformis	370977	Bacteria				O
Brevundimonas bacteroides	74311	Bacteria			O	O
Brevundimonas diminuta	293	Bacteria			O
Brevundimonas naejangsanensis	588932	Bacteria				O
Brevundimonas subvibrioides	74313	Bacteria		O		O
Brevundimonas vesicularis	41276	Bacteria				O
Brevundimonas viscosa	871741	Bacteria				O
Brochothrix campestris	2757	Bacteria				O
Brochothrix thermosphacta	2756	Bacteria			O	O
Brucella abortus	235	Bacteria		O
Brucella canis	36855	Bacteria		O
Brucella melitensis	29459	Bacteria		O		O
Brucella microti	444163	Bacteria		O
Brucella ovis	236	Bacteria		O
Brucella pinnipedialis	120576	Bacteria		O
Brucella suis	29461	Bacteria		O
Brugia malayi	6279	Eukarya		O
Bryobacter aggregatus	360054	Bacteria				O
Buchnera aphidicola	9	Bacteria	29213256	O		O
Budvicia aquatica	82979	Bacteria				O
Bulleidia extructa	118748	Bacteria			O	O
Burkholderia ambifaria	152480	Bacteria		O
Burkholderia cenocepacia	95486	Bacteria	21609491	O
Burkholderia cepacia	292	Bacteria		O	O	O
Burkholderia gladioli	28095	Bacteria		O		O
Burkholderia glumae	337	Bacteria		O
Burkholderia mallei	13373	Bacteria		O		O
Burkholderia multivorans	87883	Bacteria		O
Burkholderia pseudomallei	28450	Bacteria		O		O
Burkholderia sp.	36773	Bacteria		O
Burkholderia thailandensis	57975	Bacteria		O
Burkholderia ubonensis	101571	Bacteria				O
Burkholderia vietnamiensis	60552	Bacteria		O
Burkholderiales bacterium 1_1_47	469610	Bacteria			O
Buttiauxella ferragutiae	82989	Bacteria				O
butyrate-producing bacterium R4	340485	Bacteria		O
Butyricicoccus pullicaecorum	501571	Bacteria			O	O
Butyricimonas synergistica	544644	Bacteria			O	O
Butyricimonas virosa	544645	Bacteria			O
Butyrivibrio crossotus	45851	Bacteria			O	O
Butyrivibrio fibrisolvens	831	Bacteria		O	O	O
Butyrivibrio hungatei	185008	Bacteria				O
Butyrivibrio proteoclasticus	43305	Bacteria		O		O
Caballeronia concitans	1777133	Bacteria				O
Caballeronia glathei	60547	Bacteria				O
Caballeronia glebae	1777143	Bacteria				O
Caballeronia sordidicola	196367	Bacteria				O
Caballeronia telluris	326475	Bacteria				O
Caballeronia zhejiangensis	871203	Bacteria				O
Caecibacter massiliensis	1852378	Bacteria				O
Caedimonas varicaedens	1629334	Bacteria				O
Caenibacillus caldisaponilyticus	1674942	Bacteria				O
Caenispirillum salinarum	859058	Bacteria				O
Caenorhabditis briggsae	6238	Eukarya		O
Caenorhabditis elegans	6239	Eukarya	27211857	O
Caldalkalibacillus thermarum	296745	Bacteria				O
Caldanaerobacter subterraneus	911092	Bacteria	23396507	O		O
Caldanaerobius fijiensis	456330	Bacteria				O
Caldanaerobius polysaccharolyticus	44256	Bacteria				O
Caldanaerovirga acetigignens	447595	Bacteria				O
Calderihabitans maritimus	1246530	Bacteria				O
Caldibacillus debilis	301148	Bacteria				O
Caldicellulosiruptor bescii	31899	Bacteria		O		O
Caldicellulosiruptor hydrothermalis	413888	Bacteria		O
Caldicellulosiruptor kristjanssonii	52765	Bacteria		O
Caldicellulosiruptor kronotskyensis	413889	Bacteria		O
Caldicellulosiruptor lactoaceticus	52766	Bacteria		O
Caldicellulosiruptor naganoensis	29324	Bacteria				O
Caldicellulosiruptor obsidiansis	717609	Bacteria		O
Caldicellulosiruptor owensensis	55205	Bacteria		O
Caldicellulosiruptor saccharolyticus	44001	Bacteria		O		O
Caldicoprobacter oshimai	551788	Bacteria				O
Caldilinea aerophila	133453	Bacteria		O		O
Caldimicrobium thiodismutans	1653476	Bacteria				O
Caldimonas manganoxidans	196015	Bacteria				O
Caldisalinibacter kiritimatiensis	1304284	Bacteria				O
Caldisericum exile	693075	Bacteria		O		O
Caldisphaera lagunensis	200415	Archaea		O
Calditerricola satsumensis	373054	Bacteria				O
Calditerrivibrio nitroreducens	477976	Bacteria		O		O
Caldithrix abyssi	187145	Bacteria				O
Caldivirga maquilingensis	76887	Archaea		O
Caloramator australicus	515264	Bacteria				O
Caloramator mitchellensis	908809	Bacteria				O
Caloramator proteoclasticus	53342	Bacteria				O
Caloramator quimbayensis	1147123	Bacteria				O
Caloranaerobacter ferrireducens	1323370	Bacteria				O
Calothrix parietina	32054	Bacteria				O
Calothrix rhizosoleniae	888997	Bacteria				O
Calothrix sp.	1187	Bacteria		O
Calyptogena okutanii thioautotrophic gill symbiont	410330	Bacteria		O		O
Caminibacter mediatlanticus	291048	Bacteria				O
Campylobacter coli	195	Bacteria			O	O
Campylobacter concisus	199	Bacteria		O	O	O
Campylobacter corcagiensis	1448857	Bacteria				O
Campylobacter cuniculorum	374106	Bacteria				O
Campylobacter curvus	200	Bacteria		O	O	O
Campylobacter fetus	196	Bacteria		O		O
Campylobacter gracilis	824	Bacteria			O	O
Campylobacter helveticus	28898	Bacteria				O
Campylobacter hepaticus	1813019	Bacteria				O
Campylobacter hominis	76517	Bacteria		O	O	O
Campylobacter hyointestinalis	198	Bacteria			O	O
Campylobacter iguaniorum	1244531	Bacteria				O
Campylobacter insulaenigrae	260714	Bacteria				O
Campylobacter jejuni	197	Bacteria	22044676	O	O	O
Campylobacter lari	201	Bacteria		O	O	O
Campylobacter mucosalis	202	Bacteria				O
Campylobacter pinnipediorum	1965231	Bacteria				O
Campylobacter rectus	203	Bacteria			O
Campylobacter showae	204	Bacteria			O	O
Campylobacter sputorum	206	Bacteria				O
Campylobacter upsaliensis	28080	Bacteria			O	O
Campylobacter ureolyticus	827	Bacteria			O	O
Campylobacter volucris	1031542	Bacteria				O
Candida albicans	5476	Eukarya		O
Candida dubliniensis	42374	Eukarya		O
Candida orthopsilosis	273371	Eukarya		O
Candida tropicalis	5482	Eukarya	26915092	O
Candidatus Accumulibacter phosphatis	327160	Bacteria		O
Candidatus Amoebophilus asiaticus	281120	Bacteria		O
Candidatus Arsenophonus lipoptenae	634113	Bacteria				O
Candidatus Arthromitus sp. SFB-mouse	49118	Bacteria		O
Candidatus Arthromitus sp. SFB-rat-Yit	1041504	Bacteria		O
Candidatus Arthromitus sp. SFB-trout	136945	Bacteria		O
Candidatus Atelocyanobacterium thalassa	713887	Bacteria		O
Candidatus Azobacteroides pseudotrichonymphae	511435	Bacteria		O
Candidatus Baumannia cicadellinicola	186490	Bacteria		O
Candidatus Blastococcus massiliensis	1470358	Bacteria			O
Candidatus Blochmannia chromaiodes	251542	Bacteria		O
Candidatus Blochmannia floridanus	203907	Bacteria		O
Candidatus Blochmannia pennsylvanicus	101534	Bacteria		O
Candidatus Blochmannia vafer	251535	Bacteria		O
Candidatus Carsonella ruddii	114186	Bacteria		O
Candidatus Desulforudis audaxviator	471827	Bacteria		O
Candidatus Endolissoclinum faulkneri	1263979	Bacteria		O
Candidatus Hamiltonella defensa	138072	Bacteria		O
Candidatus Hodgkinia cicadicola	573658	Bacteria		O
Candidatus Kinetoplastibacterium blastocrithidii	233181	Bacteria		O		O
Candidatus Kinetoplastibacterium crithidii	33056	Bacteria		O
Candidatus Kinetoplastibacterium desouzaii	994692	Bacteria		O
Candidatus Kinetoplastibacterium galatii	994695	Bacteria		O
Candidatus Kinetoplastibacterium oncopeltii	994696	Bacteria		O
Candidatus Korarchaeum cryptofilum	498846	Archaea		O
Candidatus Koribacter versatilis	658062	Bacteria		O
Candidatus Liberibacter americanus	309868	Bacteria		O
Candidatus Liberibacter asiaticus	34021	Bacteria		O
Candidatus Liberibacter solanacearum	556287	Bacteria		O
Candidatus Methanomethylophilus alvus	1291540	Archaea		O
Candidatus Methylomirabilis oxyfera	671143	Bacteria		O
Candidatus Midichloria mitochondrii	234827	Bacteria		O
Candidatus Moranella endobia	1048758	Bacteria		O
Candidatus Mycoplasma haemolamae	141391	Bacteria		O
Candidatus Nitrosopumilus salaria	1170320	Archaea		O
Candidatus Nitrososphaera gargensis	497727	Archaea		O	O
Candidatus Nitrospira inopinata	1715989	Bacteria		O
Candidatus Pelagibacter sp. HTCC7211	439493	Bacteria		O
Candidatus Pelagibacter ubique	198252	Bacteria		O
Candidatus Phytoplasma mali	37692	Bacteria		O
Candidatus Portiera aleyrodidarum	91844	Bacteria		O
Candidatus Protochlamydia amoebophila	362787	Bacteria		O
Candidatus Protochlamydia naegleriophila	389348	Bacteria				O
Candidatus Puniceispirillum marinum	767892	Bacteria		O
Candidatus Riesia pediculicola	401619	Bacteria		O
Candidatus Ruthia magnifica	386487	Bacteria		O
Candidatus Solibacter usitatus	332163	Bacteria		O
Candidatus Stoquefichus massiliensis	1470350	Bacteria			O
Candidatus Sulcia muelleri	336810	Bacteria		O
Candidatus Tremblaya princeps	189385	Bacteria		O
Candidatus Uzinura diaspidicola	670956	Bacteria		O
Candidatus Zinderia insecticola	884215	Bacteria		O
Candidimonas bauzanensis	658167	Bacteria				O
Candidimonas nitroreducens	683354	Bacteria				O
Canis lupus	9612	Eukarya		O
Capnocytophaga canimorsus	28188	Bacteria		O		O
Capnocytophaga canis	1848903	Bacteria				O
Capnocytophaga cynodegmi	28189	Bacteria				O
Capnocytophaga gingivalis	1017	Bacteria				O
Capnocytophaga granulosa	45242	Bacteria			O	O
Capnocytophaga haemolytica	45243	Bacteria				O
Capnocytophaga ochracea	1018	Bacteria		O	O	O
Capnocytophaga sputigena	1019	Bacteria			O
Carboxydocella sporoproducens	285110	Bacteria				O
Carboxydothermus hydrogenoformans	129958	Bacteria		O		O
Carboxydothermus pertinax	870242	Bacteria				O
Cardinium endosymbiont of Bemisia tabaci	672794	Bacteria				O
Cardinium endosymbiont of Encarsia pergandiella	249402	Bacteria		O		O
Cardiobacterium hominis	2718	Bacteria				O
Cardiobacterium valvarum	194702	Bacteria				O
Carnimonas nigrificans	64323	Bacteria				O
Carnobacterium alterfunditum	28230	Bacteria				O
Carnobacterium divergens	2748	Bacteria				O
Carnobacterium funditum	2752	Bacteria				O
Carnobacterium gallinarum	2749	Bacteria				O
Carnobacterium iners	1073423	Bacteria				O
Carnobacterium inhibens	147709	Bacteria				O
Carnobacterium jeotgali	545534	Bacteria				O
Carnobacterium maltaromaticum	2751	Bacteria		O		O
Carnobacterium mobile	2750	Bacteria				O
Carnobacterium pleistocenium	181073	Bacteria				O
Carnobacterium sp.	48221	Bacteria		O
Carnobacterium viridans	174587	Bacteria				O
Caryophanon latum	33977	Bacteria				O
Caryophanon tenue	33978	Bacteria				O
Castellaniella caeni	266123	Bacteria				O
Castellaniella defragrans	75697	Bacteria				O
Catabacter hongkongensis	270498	Bacteria				O
Catalinimonas alkaloidigena	1075417	Bacteria				O
Catellicoccus marimammalium	300419	Bacteria				O
Catelliglobosispora koreensis	129052	Bacteria				O
Catenibacterium mitsuokai	100886	Bacteria			O	O
Catenovulum agarivorans	1172192	Bacteria				O
Catenovulum maritimum	1513271	Bacteria				O
Catenulispora acidiphila	304895	Bacteria		O		O
Catenuloplanes japonicus	33876	Bacteria				O
Catonella morbi	43997	Bacteria				O
Caulobacter henricii	69395	Bacteria				O
Caulobacter segnis	88688	Bacteria		O		O
Caulobacter sp.	78	Bacteria		O
Caulobacter vibrioides	155892	Bacteria		O		O
Caviibacter abscessus	1766719	Bacteria				O
Cecembia lonarensis	645110	Bacteria				O
Cedecea davisae	158484	Bacteria			O
Cedecea neteri	158822	Bacteria				O
Celeribacter baekdonensis	875171	Bacteria				O
Celeribacter ethanolicus	1758178	Bacteria				O
Celeribacter halophilus	576117	Bacteria				O
Celeribacter indicus	1208324	Bacteria				O
Celeribacter marinus	1397108	Bacteria				O
Celeribacter neptunius	588602	Bacteria				O
Cellulomonas bogoriensis	301388	Bacteria				O
Cellulomonas carbonis	1386092	Bacteria				O
Cellulomonas cellasea	43670	Bacteria				O
Cellulomonas fimi	1708	Bacteria		O		O
Cellulomonas flavigena	1711	Bacteria		O		O
Cellulomonas gilvus	11	Bacteria		O		O
Cellulomonas iranensis	76862	Bacteria				O
Cellulomonas marina	988821	Bacteria				O
Cellulomonas massiliensis	1465811	Bacteria				O
Cellulophaga algicola	59600	Bacteria		O		O
Cellulophaga baltica	76594	Bacteria				O
Cellulophaga fucicola	76595	Bacteria				O
Cellulophaga lytica	979	Bacteria		O		O
Cellulophaga tyrosinoxydans	504486	Bacteria				O
Cellulosilyticum lentocellum	29360	Bacteria		O	O	O
Cellulosilyticum ruminicola	425254	Bacteria				O
Cellulosimicrobium cellulans	1710	Bacteria			O	O
Cellvibrio japonicus	155077	Bacteria		O		O
Cellvibrio mixtus	39650	Bacteria				O
Cenarchaeum symbiosum	46770	Archaea		O
Centipeda periodontii	82203	Bacteria				O
Cephaloticoccus capnophilus	1548208	Bacteria				O
Cephaloticoccus primus	1548207	Bacteria				O
Cesiribacter andamanensis	649507	Bacteria				O
Cetobacterium ceti	180163	Bacteria				O
Cetobacterium somerae	188913	Bacteria			O	O
Chamaesiphon minutus	1173032	Bacteria		O		O
Chelatococcus sambhunathii	363953	Bacteria				O
Chelonobacter oris	505317	Bacteria				O
Chishuiella changwenlii	1434701	Bacteria				O
Chitinibacter tainanensis	230667	Bacteria				O
Chitinilyticum aquatile	362520	Bacteria				O
Chitinilyticum litopenaei	1121276	Bacteria				O
Chitinimonas koreensis	356302	Bacteria				O
Chitinimonas taiwanensis	240412	Bacteria				O
Chitiniphilus shinanonensis	553088	Bacteria				O
Chitinivibrio alkaliphilus	1505232	Bacteria				O
Chitinophaga arvensicola	29529	Bacteria				O
Chitinophaga costaii	1335309	Bacteria				O
Chitinophaga eiseniae	634771	Bacteria				O
Chitinophaga filiformis	104663	Bacteria				O
Chitinophaga jiangningensis	1419482	Bacteria				O
Chitinophaga niabensis	536979	Bacteria				O
Chitinophaga pinensis	79329	Bacteria		O		O
Chitinophaga rupis	573321	Bacteria				O
Chitinophaga sancti	1004	Bacteria				O
Chitinophaga terrae Kim and Jung 2007	408074	Bacteria				O
Chlamydia abortus	83555	Bacteria		O
Chlamydia avium	1457141	Bacteria				O
Chlamydia caviae	83557	Bacteria		O		O
Chlamydia felis	83556	Bacteria		O		O
Chlamydia gallinacea	1457153	Bacteria				O
Chlamydia ibidis	1405396	Bacteria				O
Chlamydia muridarum	83560	Bacteria		O		O
Chlamydia pecorum	85991	Bacteria		O		O
Chlamydia pneumoniae	83558	Bacteria		O		O
Chlamydia psittaci	83554	Bacteria		O		O
Chlamydia suis	83559	Bacteria				O
Chlamydia trachomatis	813	Bacteria		O		O
Chlamydomonas reinhardtii	3055	Eukarya	30202653	O
Chloracidobacterium thermophilum	458033	Bacteria		O		O
Chlorella variabilis	554065	Eukarya	26995318
Chlorella vulgaris	3077	Eukarya	28951490
Chlorobaculum limnaeum	274537	Bacteria				O
Chlorobaculum parvum	274539	Bacteria		O		O
Chlorobaculum tepidum	1097	Bacteria		O		O
Chlorobium chlorochromatii	337090	Bacteria		O		O
Chlorobium ferrooxidans	84205	Bacteria				O
Chlorobium limicola	1092	Bacteria		O		O
Chlorobium phaeobacteroides	1096	Bacteria		O		O
Chlorobium phaeovibrioides	1094	Bacteria				O
Chloroflexus aggregans	152260	Bacteria		O		O
Chloroflexus aurantiacus	1108	Bacteria		O		O
Chloroflexus islandicus	1707952	Bacteria				O
Chlorogloeopsis fritschii	1124	Bacteria				O
Chloroherpeton thalassium	100716	Bacteria		O		O
Chondromyces apiculatus	51	Bacteria				O
Chondromyces crocatus	52	Bacteria				O
Christensenella massiliensis	1805714	Bacteria				O
Christensenella minuta	626937	Bacteria				O
Christensenella timonensis	1816678	Bacteria				O
Chromobacterium amazonense	1382803	Bacteria				O
Chromobacterium haemolyticum	394935	Bacteria				O
Chromobacterium subtsugae	251747	Bacteria				O
Chromobacterium violaceum	536	Bacteria	30608971	O		O
Chromohalobacter japonicus	223900	Bacteria				O
Chromohalobacter salexigens	158080	Bacteria	29316921	O		O
Chroococcidiopsis thermalis	54299	Bacteria		O		O
Chroogloeocystis siderophila	329163	Bacteria				O
Chryseobacterium angstadtii	558151	Bacteria				O
Chryseobacterium antarcticum	266748	Bacteria				O
Chryseobacterium aquaticum	452084	Bacteria				O
Chryseobacterium arachidis	1416778	Bacteria				O
Chryseobacterium bovis	421530	Bacteria				O
Chryseobacterium caeni	365343	Bacteria				O
Chryseobacterium chaponense	713588	Bacteria				O
Chryseobacterium daeguense	412438	Bacteria				O
Chryseobacterium formosense	236814	Bacteria				O
Chryseobacterium frigidisoli	1125876	Bacteria				O
Chryseobacterium gregarium	456299	Bacteria				O
Chryseobacterium haifense	421525	Bacteria				O
Chryseobacterium halperniae	421072	Bacteria				O
Chryseobacterium hispalense	1453492	Bacteria				O
Chryseobacterium hominis	420404	Bacteria				O
Chryseobacterium indologenes	253	Bacteria				O
Chryseobacterium koreense	232216	Bacteria				O
Chryseobacterium molle	216903	Bacteria				O
Chryseobacterium palustre	493376	Bacteria				O
Chryseobacterium piperi	558152	Bacteria				O
Chryseobacterium piscicola	551459	Bacteria				O
Chryseobacterium polytrichastri	1302687	Bacteria				O
Chryseobacterium scophthalmum	59733	Bacteria				O
Chryseobacterium soldanellicola	311333	Bacteria				O
Chryseobacterium soli	445961	Bacteria				O
Chryseobacterium solincola	510955	Bacteria				O
Chryseobacterium taihuense	1141221	Bacteria				O
Chryseobacterium vrystaatense	307480	Bacteria				O
Chryseobacterium wanjuense	356305	Bacteria				O
Chryseobacterium zeae	1416779	Bacteria				O
Chryseolinea serpens	947013	Bacteria				O
Chrysiogenes arsenatis	309797	Bacteria				O
Chthoniobacter flavus	191863	Bacteria				O
Chthonomonas calidirosea	454171	Bacteria				O
Ciona intestinalis	7719	Eukarya		O
Citreimonas salinaria	321339	Bacteria				O
Citrobacter amalonaticus	35703	Bacteria			O
Citrobacter freundii	546	Bacteria			O	O
Citrobacter koseri	545	Bacteria		O	O
Citrobacter portucalensis	1639133	Bacteria			O
Citrobacter rodentium	67825	Bacteria		O
Citrobacter youngae	133448	Bacteria			O
Citromicrobium bathyomarinum	72174	Bacteria				O
Clavibacter michiganensis	28447	Bacteria		O		O
Clavispora lusitaniae	36911	Eukarya		O
Cloacibacillus evryensis	508460	Bacteria			O	O
Cloacibacillus porcorum	1197717	Bacteria				O
Cloacibacterium normanense	237258	Bacteria				O
Clostridiisalibacter paucivorans	408753	Bacteria				O
Clostridioides difficile	1496	Bacteria	28761936	O	O	O
Clostridioides mangenotii	1540	Bacteria				O
Clostridium aceticum	84022	Bacteria				O
Clostridium acetireducens	76489	Bacteria				O
Clostridium acetobutylicum	1488	Bacteria	26604256	O	O	O
Clostridium acidisoli	91624	Bacteria				O
Clostridium akagii	91623	Bacteria				O
Clostridium algidicarnis	37659	Bacteria				O
Clostridium amylolyticum	1121298	Bacteria				O
Clostridium arbusti	1137848	Bacteria				O
Clostridium argentinense	29341	Bacteria				O
Clostridium autoethanogenum	84023	Bacteria	28442386			O
Clostridium baratii	1561	Bacteria				O
Clostridium beijerinckii	1520	Bacteria	21846360	O	O	O
Clostridium bornimense	1216932	Bacteria				O
Clostridium botulinum	1491	Bacteria		O	O	O
Clostridium butyricum	1492	Bacteria			O	O
Clostridium cadaveris	1529	Bacteria			O	O
Clostridium carboxidivorans	217159	Bacteria				O
Clostridium cavendishii	349931	Bacteria				O
Clostridium celatum	36834	Bacteria			O	O
Clostridium cellulovorans	1493	Bacteria		O		O
Clostridium chauvoei	46867	Bacteria				O
Clostridium chromiireducens	225345	Bacteria				O
Clostridium cochlearium	1494	Bacteria				O
Clostridium colicanis	179628	Bacteria				O
Clostridium collagenovorans	29357	Bacteria				O
Clostridium cylindrosporum	1495	Bacteria				O
Clostridium disporicum	84024	Bacteria				O
Clostridium estertheticum	238834	Bacteria				O
Clostridium fallax	1533	Bacteria				O
Clostridium felsineum	36839	Bacteria				O
Clostridium formicaceticum	1497	Bacteria				O
Clostridium frigidicarnis	84698	Bacteria				O
Clostridium gasigenes	94869	Bacteria				O
Clostridium grantii	40575	Bacteria				O
Clostridium homopropionicum	36844	Bacteria				O
Clostridium hydrogeniformans	349933	Bacteria				O
Clostridium ihumii	1470356	Bacteria				O
Clostridium intestinale	36845	Bacteria				O
Clostridium kluyveri	1534	Bacteria		O		O
Clostridium ljungdahlii	1538	Bacteria	24274140	O
Clostridium lundense	319475	Bacteria				O
Clostridium magnum	33954	Bacteria				O
Clostridium merdae	1958780	Bacteria				O
Clostridium neonatale	137838	Bacteria				O
Clostridium novyi	1542	Bacteria		O		O
Clostridium oryzae	1450648	Bacteria				O
Clostridium paraputrificum	29363	Bacteria			O	O
Clostridium pasteurianum	1501	Bacteria				O
Clostridium perfringens	1502	Bacteria		O	O	O
Clostridium phoceensis	1650661	Bacteria				O
Clostridium polynesiense	1325933	Bacteria				O
Clostridium puniceum	29367	Bacteria				O
Clostridium saccharobutylicum	169679	Bacteria				O
Clostridium saccharoperbutylacetonicum	36745	Bacteria		O	O	O
Clostridium sartagoforme	84031	Bacteria			O	O
Clostridium senegalense	1465809	Bacteria				O
Clostridium sp.	1506	Bacteria		O
Clostridium sp. 7_2_43FAA	457396	Bacteria			O
Clostridium sp. L2-50	411489	Bacteria			O
Clostridium sp. M62/1	411486	Bacteria			O
Clostridium sp. SS2/1	411484	Bacteria			O
Clostridium sp. SY8519	1042156	Bacteria			O
Clostridium sporogenes	1509	Bacteria			O
Clostridium sulfidigenes	318464	Bacteria				O
Clostridium taeniosporum	394958	Bacteria				O
Clostridium tepidiprofundi	420412	Bacteria				O
Clostridium tepidum	1962263	Bacteria				O
Clostridium tetani	1513	Bacteria		O		O
Clostridium tetanomorphum	1553	Bacteria				O
Clostridium thermobutyricum	29372	Bacteria				O
Clostridium tyrobutyricum	1519	Bacteria			O	O
Clostridium uliginosum	119641	Bacteria				O
Clostridium ventriculi	1267	Bacteria				O
Cnuella takakiae	1302690	Bacteria				O
Cnuibacter physcomitrellae	1619308	Bacteria				O
Cobetia crustatorum	553385	Bacteria				O
Cobetia marina	28258	Bacteria				O
Coccidioides immitis	5501	Eukarya		O
Coccidioides posadasii	199306	Eukarya		O
Cognatishimia maritima	870908	Bacteria				O
Cognatiyoonia koreensis	364200	Bacteria				O
Cognatiyoonia sediminum	1508389	Bacteria				O
Cohaesibacter marisflavi	655353	Bacteria				O
Cohnella kolymensis	1590652	Bacteria				O
Cohnella laeviribosi	380174	Bacteria				O
Cohnella panacarvi	400776	Bacteria				O
Cohnella thermotolerans	329858	Bacteria				O
Coleofasciculus chthonoplastes	64178	Bacteria				O
Colibacter massiliensis	1852379	Bacteria				O
Collimonas fungivorans	158899	Bacteria		O
Collimonas pratensis	279113	Bacteria				O
Collinsella aerofaciens	74426	Bacteria			O	O
Collinsella bouchesdurhonensis	1907654	Bacteria				O
Collinsella ihuae	1720204	Bacteria				O
Collinsella intestinalis	147207	Bacteria			O	O
Collinsella phocaeensis	1871016	Bacteria				O
Collinsella stercoris	147206	Bacteria			O	O
Collinsella tanakaei	626935	Bacteria			O	O
Colwellia aestuarii	329993	Bacteria				O
Colwellia agarivorans	1911682	Bacteria				O
Colwellia chukchiensis	641665	Bacteria				O
Colwellia marinimaniae	1513592	Bacteria				O
Colwellia mytili	1888913	Bacteria				O
Colwellia piezophila	211668	Bacteria				O
Colwellia psychrerythraea	28229	Bacteria		O		O
Comamonas aquatica	225991	Bacteria				O
Comamonas badia	265291	Bacteria				O
Comamonas composti	408558	Bacteria				O
Comamonas granuli	290309	Bacteria				O
Comamonas kerstersii	225992	Bacteria				O
Comamonas serinivorans	1082851	Bacteria				O
Comamonas terrae	673548	Bacteria				O
Comamonas terrigena	32013	Bacteria				O
Comamonas testosteroni	285	Bacteria		O	O	O
Commensalibacter intestini	479936	Bacteria				O
Conchiformibius kuhniae	211502	Bacteria				O
Conchiformibius steedae	153493	Bacteria				O
Conexibacter woesei	191495	Bacteria		O		O
Congregibacter litoralis	393662	Bacteria		O		O
Coprinopsis cinerea	5346	Eukarya		O
Coprobacillus cateniformis	100884	Bacteria			O
Coprobacillus sp. D7	556270	Bacteria			O
Coprobacter fastidiosus	1099853	Bacteria				O
Coprobacter secundus	1501392	Bacteria				O
Coprococcus catus	116085	Bacteria		O	O
Coprococcus comes	410072	Bacteria			O	O
Coprococcus eutactus	33043	Bacteria			O	O
Coprococcus sp.	2049024	Bacteria		O
Coprothermobacter platensis	108819	Bacteria				O
Coprothermobacter proteolyticus	35786	Bacteria		O		O
Coraliomargarita akajimensis	395922	Bacteria		O		O
Corallococcus coralloides	184914	Bacteria		O		O
Cordyceps militaris	73501	Eukarya	29915355
Coriobacterium glomerans	33871	Bacteria		O		O
Corynebacterium accolens	38284	Bacteria				O
Corynebacterium ammoniagenes	1697	Bacteria			O	O
Corynebacterium amycolatum	43765	Bacteria			O
Corynebacterium appendicis	163202	Bacteria				O
Corynebacterium aquilae	203263	Bacteria				O
Corynebacterium argentoratense	42817	Bacteria				O
Corynebacterium atypicum	191610	Bacteria				O
Corynebacterium aurimucosum	169292	Bacteria		O	O	O
Corynebacterium auriscanis	99807	Bacteria				O
Corynebacterium bouchesdurhonense	1720192	Bacteria				O
Corynebacterium bovis	36808	Bacteria				O
Corynebacterium callunae	1721	Bacteria		O		O
Corynebacterium camporealensis	161896	Bacteria				O
Corynebacterium capitovis	131081	Bacteria				O
Corynebacterium casei	160386	Bacteria				O
Corynebacterium caspium	234828	Bacteria				O
Corynebacterium ciconiae	227319	Bacteria				O
Corynebacterium coyleae	53374	Bacteria				O
Corynebacterium crudilactis	1652495	Bacteria				O
Corynebacterium cystitidis	35757	Bacteria				O
Corynebacterium deserti	1408191	Bacteria				O
Corynebacterium diphtheriae	1717	Bacteria		O		O
Corynebacterium doosanense	1121358	Bacteria				O
Corynebacterium durum	61592	Bacteria			O	O
Corynebacterium efficiens	152794	Bacteria		O		O
Corynebacterium epidermidicanis	1050174	Bacteria				O
Corynebacterium falsenii	108486	Bacteria				O
Corynebacterium flavescens	28028	Bacteria				O
Corynebacterium fournierii	1852390	Bacteria				O
Corynebacterium frankenforstense	1230998	Bacteria				O
Corynebacterium freiburgense	556548	Bacteria				O
Corynebacterium freneyi	134034	Bacteria				O
Corynebacterium genitalium	38288	Bacteria				O
Corynebacterium glucuronolyticum	39791	Bacteria			O	O
Corynebacterium glutamicum	1718	Bacteria	26392034	O		O
Corynebacterium glyciniphilum	1404244	Bacteria				O
Corynebacterium halotolerans	225326	Bacteria		O		O
Corynebacterium humireducens	1223514	Bacteria				O
Corynebacterium ihumii	1232427	Bacteria				O
Corynebacterium imitans	156978	Bacteria				O
Corynebacterium jeddahense	1414719	Bacteria				O
Corynebacterium jeikeium	38289	Bacteria		O		O
Corynebacterium kroppenstedtii	161879	Bacteria		O	O	O
Corynebacterium kutscheri	35755	Bacteria				O
Corynebacterium lactis	1231000	Bacteria				O
Corynebacterium lipophiloflavum	161889	Bacteria				O
Corynebacterium lubricantis	541095	Bacteria				O
Corynebacterium marinum	349751	Bacteria				O
Corynebacterium maris	575200	Bacteria				O
Corynebacterium massiliense	441501	Bacteria				O
Corynebacterium mastitidis	161890	Bacteria				O
Corynebacterium matruchotii	43768	Bacteria				O
Corynebacterium mustelae	571915	Bacteria				O
Corynebacterium mycetoides	38302	Bacteria				O
Corynebacterium nuruki	1032851	Bacteria				O
Corynebacterium oculi	1544416	Bacteria				O
Corynebacterium otitidis	29321	Bacteria				O
Corynebacterium phocae	161895	Bacteria				O
Corynebacterium phoceense	1686286	Bacteria				O
Corynebacterium pilosum	35756	Bacteria				O
Corynebacterium pollutisoli	1610489	Bacteria				O
Corynebacterium propinquum	43769	Bacteria			O
Corynebacterium provencense	1737425	Bacteria				O
Corynebacterium pseudodiphtheriticum	37637	Bacteria				O
Corynebacterium pseudotuberculosis	1719	Bacteria		O		O
Corynebacterium pyruviciproducens	598660	Bacteria				O
Corynebacterium renale	1724	Bacteria				O
Corynebacterium resistens	258224	Bacteria		O		O
Corynebacterium riegelii	156976	Bacteria				O
Corynebacterium simulans	146827	Bacteria				O
Corynebacterium singulare	161899	Bacteria				O
Corynebacterium sphenisci	191493	Bacteria				O
Corynebacterium spheniscorum	185761	Bacteria				O
Corynebacterium sputi	489915	Bacteria				O
Corynebacterium stationis	1705	Bacteria				O
Corynebacterium striatum	43770	Bacteria			O
Corynebacterium terpenotabidum	89154	Bacteria				O
Corynebacterium testudinoris	136857	Bacteria				O
Corynebacterium timonense	441500	Bacteria				O
Corynebacterium tuberculostearicum	38304	Bacteria			O
Corynebacterium tuscaniense	302449	Bacteria				O
Corynebacterium ulcerans	65058	Bacteria		O	O
Corynebacterium ulceribovis	487732	Bacteria				O
Corynebacterium urealyticum	43771	Bacteria		O		O
Corynebacterium ureicelerivorans	401472	Bacteria			O	O
Corynebacterium urinapleomorphum	1852380	Bacteria				O
Corynebacterium uterequi	1072256	Bacteria				O
Corynebacterium variabile	1727	Bacteria		O		O
Corynebacterium vitaeruminis	38305	Bacteria				O
Corynebacterium xerosis	1725	Bacteria				O
Couchioplanes caeruleus	56438	Bacteria				O
Coxiella burnetii	777	Bacteria		O		O
Coxiella endosymbiont of Amblyomma americanum	325775	Bacteria				O
Coxiella-like endosymbiont	1592897	Bacteria				O
Crenobacter luteus	1452487	Bacteria				O
Crenotalea thermophila	1393122	Bacteria				O
Crenothrix polyspora	360316	Bacteria				O
Criblamydia sequanensis	340071	Bacteria				O
Cribrihabitans marinus	1227549	Bacteria				O
Cricetulus griseus	10029	Eukarya	27883890
Crinalium epipsammum	241425	Bacteria		O		O
Croceibacter atlanticus	313588	Bacteria		O		O
Croceicoccus marinus	450378	Bacteria				O
Croceicoccus mobilis	1703339	Bacteria				O
Croceicoccus naphthovorans	1348774	Bacteria				O
Croceicoccus pelagius	1703341	Bacteria				O
Croceitalea dokdonensis	346188	Bacteria				O
Crocinitomix catalasitica	184607	Bacteria				O
Crocosphaera watsonii	263511	Bacteria				O
Cronobacter sakazakii	28141	Bacteria		O	O	O
Cronobacter turicensis	413502	Bacteria		O
Crossiella equi	130796	Bacteria				O
Cruoricaptor ignavus	1118202	Bacteria				O
Cryobacterium arcticum	670052	Bacteria				O
Cryobacterium flavum	1424659	Bacteria				O
Cryobacterium psychrotolerans	386301	Bacteria				O
Cryobacterium roopkundense	1001240	Bacteria				O
Cryptobacterium curtum	84163	Bacteria		O		O
Cryptococcus gattii VGI	37769	Eukarya		O
Cryptococcus neoformans	5207	Eukarya		O
Cryptosporangium arvum	80871	Bacteria				O
Cryptosporangium aurantiacum	134849	Bacteria				O
Cryptosporidium hominis	237895	Eukarya	20491062	O
Cryptosporidium parvum	5807	Eukarya		O
Cucumibacter marinus	1121252	Bacteria				O
Cucumis sativus	3659	Eukarya		O
Culex quinquefasciatus	7176	Eukarya		O
Culturomica massiliensis	1841857	Bacteria				O
Cupriavidus basilensis	68895	Bacteria				O
Cupriavidus gilardii	82541	Bacteria				O
Cupriavidus metallidurans	119219	Bacteria		O		O
Cupriavidus necator	106590	Bacteria	21711532	O		O
Cupriavidus pauculus	82633	Bacteria				O
Cupriavidus pinatubonensis	248026	Bacteria		O
Cupriavidus taiwanensis	164546	Bacteria		O
Curtobacterium ammoniigenes	395387	Bacteria				O
Curtobacterium flaccumfaciens	2035	Bacteria			O	O
Curtobacterium pusillum	69373	Bacteria				O
Curvibacter delicatus	80879	Bacteria				O
Curvibacter lanceolatus	86182	Bacteria				O
Cutibacterium acnes	1747	Bacteria		O		O
Cutibacterium avidum	33010	Bacteria		O		O
Cutibacterium granulosum	33011	Bacteria				O
Cyanidioschyzon merolae	45157	Eukarya		O
Cyanobacterium aponinum	379064	Bacteria		O		O
cyanobacterium endosymbiont of Epithemia turgida	718217	Bacteria				O
cyanobacterium PCC 7702	1173021	Bacteria				O
Cyanobacterium stanieri	102235	Bacteria		O
Cyanobium gracile	59930	Bacteria		O		O
Cyanothece sp. ATCC 51142	43989	Bacteria	23133581
Cyanothece sp. PCC 8801	41431	Bacteria	23133581
Cyanothece sp. SU2	1937638	Bacteria		O
Cyclobacterium halophilum	1416801	Bacteria				O
Cyclobacterium lianum	388280	Bacteria				O
Cyclobacterium marinum	104	Bacteria		O		O
Cyclobacterium qasimii	1350429	Bacteria				O
Cycloclasticus pugetii	34068	Bacteria				O
Cycloclasticus sp.	2024830	Bacteria		O
Cylindrospermopsis raciborskii	77022	Bacteria				O
Cylindrospermum stagnale	142864	Bacteria		O		O
Cystobacter fuscus	43	Bacteria				O
Cytophaga aurantiaca	29530	Bacteria				O
Cytophaga hutchinsonii	985	Bacteria		O		O
Dactylococcopsis salina	292566	Bacteria		O		O
Dactylosporangium aurantiacum	35754	Bacteria				O
Dakarella massiliensis	1506471	Bacteria				O
Danio rerio	7955	Eukarya		O
Daphnia pulex	6669	Eukarya		O
Dasania marina	471499	Bacteria				O
Debaryomyces hansenii	4959	Eukarya		O
Dechloromonas agitata	73030	Bacteria				O
Dechloromonas aromatica	259537	Bacteria		O		O
Dechloromonas denitrificans	281362	Bacteria				O
Deefgea rivuli	400948	Bacteria				O
Deferribacter desulfuricans	197162	Bacteria		O		O
Deferrisoma camini	1035120	Bacteria				O
Defluviimonas alba	1335048	Bacteria				O
Defluviimonas indica	765699	Bacteria				O
Defluviitalea phaphyphila	1473580	Bacteria				O
Defluviitoga tunisiensis	1006576	Bacteria				O
Dehalobacter restrictus	55583	Bacteria				O
Dehalobacter sp. TCA1	205650	Bacteria		O
Dehalobacterium formicoaceticum	51515	Bacteria				O
Dehalococcoides mccartyi	61435	Bacteria	20811585	O		O
Dehalococcoides sp.	1966486	Bacteria		O
Dehalogenimonas alkenigignens	1217799	Bacteria				O
Dehalogenimonas formicexedens	1839801	Bacteria				O
Dehalogenimonas lykanthroporepellens	552810	Bacteria		O		O
Deinococcus apachensis	309886	Bacteria				O
Deinococcus deserti	310783	Bacteria		O		O
Deinococcus ficus	317577	Bacteria				O
Deinococcus frigens	249403	Bacteria				O
Deinococcus geothermalis	68909	Bacteria		O		O
Deinococcus gobiensis	502394	Bacteria		O		O
Deinococcus hopiensis	309885	Bacteria				O
Deinococcus indicus	223556	Bacteria				O
Deinococcus maricopensis	309887	Bacteria		O		O
Deinococcus marmoris	249408	Bacteria				O
Deinococcus misasensis	392413	Bacteria				O
Deinococcus murrayi	68910	Bacteria				O
Deinococcus peraridilitoris	432329	Bacteria		O		O
Deinococcus phoenicis	1476583	Bacteria				O
Deinococcus pimensis	309888	Bacteria				O
Deinococcus proteolyticus	55148	Bacteria		O		O
Deinococcus puniceus	1182568	Bacteria				O
Deinococcus radiodurans	1299	Bacteria		O		O
Deinococcus reticulitermitis	856736	Bacteria				O
Deinococcus soli Cha et al. 2016	1309411	Bacteria				O
Deinococcus swuensis	1182571	Bacteria				O
Deinococcus wulumuqiensis	980427	Bacteria				O
Delftia acidovorans	80866	Bacteria		O	O	O
Delftia sp.	1886637	Bacteria		O
Demequina aestuarii	327095	Bacteria				O
Demequina aurantiaca	676200	Bacteria				O
Demequina flava	1095025	Bacteria				O
Demequina globuliformis	676202	Bacteria				O
Demequina lutea	431489	Bacteria				O
Demequina salsinemoris	577470	Bacteria				O
Demequina sediminicola	1095026	Bacteria				O
Demetria terragena	63959	Bacteria				O
Dendrosporobacter quercicolus	146817	Bacteria				O
Denitrobacterium detoxificans	79604	Bacteria				O
Denitrovibrio acetiphilus	118000	Bacteria		O		O
Dermabacter vaginalis	1630135	Bacteria				O
Dermacoccus nishinomiyaensis	1274	Bacteria			O	O
Dermatophilus congolensis	1863	Bacteria				O
Derxia gummosa	203699	Bacteria				O
Derxia lacustris	764842	Bacteria				O
Desemzia incerta	82801	Bacteria				O
Desnuesiella massiliensis	1650662	Bacteria				O
Desulfacinum hydrothermale	109258	Bacteria				O
Desulfacinum infernum	35837	Bacteria				O
Desulfallas alcoholivorax	265477	Bacteria				O
Desulfallas arcticus	341036	Bacteria				O
Desulfallas geothermicus	39060	Bacteria				O
Desulfallas gibsoniae	102134	Bacteria				O
Desulfamplus magnetovallimortis	1246637	Bacteria				O
Desulfarculus baarsii	453230	Bacteria		O		O
Desulfatibacillum aliphaticivorans	218208	Bacteria				O
Desulfatibacillum alkenivorans	259354	Bacteria		O
Desulfatiglans anilini	90728	Bacteria				O
Desulfatirhabdium butyrativorans	340467	Bacteria				O
Desulfatitalea tepidiphila	1185843	Bacteria				O
Desulfitibacter alkalitolerans	264641	Bacteria				O
Desulfitobacterium dehalogenans	36854	Bacteria		O		O
Desulfitobacterium dichloroeliminans	233055	Bacteria		O		O
Desulfitobacterium hafniense	49338	Bacteria		O		O
Desulfitobacterium metallireducens	142877	Bacteria				O
Desulfobacca acetoxidans	60893	Bacteria		O		O
Desulfobacter curvatus	2290	Bacteria				O
Desulfobacter postgatei	2293	Bacteria				O
Desulfobacter vibrioformis	34031	Bacteria				O
Desulfobacterium autotrophicum	2296	Bacteria		O		O
Desulfobacterium vacuolatum	2298	Bacteria				O
Desulfobacula toluolica	28223	Bacteria		O		O
Desulfobulbus elongatus	53332	Bacteria				O
Desulfobulbus japonicus	231447	Bacteria				O
Desulfobulbus mediterraneus	160661	Bacteria				O
Desulfobulbus propionicus	894	Bacteria		O
Desulfocapsa sulfexigens	65555	Bacteria		O		O
Desulfocarbo indianensis	1348163	Bacteria				O
Desulfococcus multivorans	897	Bacteria				O
Desulfococcus oleovorans	181663	Bacteria		O		O
Desulfocurvus vexinensis	399548	Bacteria				O
Desulfofarcimen acetoxidans	58138	Bacteria		O		O
Desulfofarcimen intricatum	1285191	Bacteria				O
Desulfofundulus kuznetsovii	58135	Bacteria		O
Desulfofundulus thermocisternus	42471	Bacteria				O
Desulfofundulus thermosubterraneus	348840	Bacteria				O
Desulfofustis glycolicus	51195	Bacteria				O
Desulfohalobium retbaense	45663	Bacteria		O		O
Desulfohalotomaculum alkaliphilum	105483	Bacteria				O
Desulfoluna spongiiphila	419481	Bacteria				O
Desulfomicrobium baculatum	899	Bacteria		O		O
Desulfomicrobium escambiense	29503	Bacteria				O
Desulfomicrobium orale	132132	Bacteria				O
Desulfomonile tiedjei	2358	Bacteria		O		O
Desulfonatronospira thiodismutans	488939	Bacteria				O
Desulfonatronovibrio hydrogenovorans	53245	Bacteria				O
Desulfonatronovibrio magnus	698827	Bacteria				O
Desulfonatronum lacustre	66849	Bacteria				O
Desulfonatronum thioautotrophicum	617001	Bacteria				O
Desulfonatronum thiosulfatophilum	617002	Bacteria				O
Desulfonauticus submarinus	206665	Bacteria				O
Desulfonispora thiosulfatigenes	83661	Bacteria				O
Desulfopila aestuarii	231440	Bacteria				O
Desulfoplanes formicivorans	1592317	Bacteria				O
Desulforegula conservatrix	153026	Bacteria				O
Desulforhopalus singaporensis	91360	Bacteria				O
Desulfosarcina cetonica	90730	Bacteria				O
Desulfospira joergensenii	53329	Bacteria				O
Desulfosporosinus acididurans	476652	Bacteria				O
Desulfosporosinus acidiphilus	885581	Bacteria		O		O
Desulfosporosinus lacus	329936	Bacteria				O
Desulfosporosinus meridiei	79209	Bacteria		O		O
Desulfosporosinus orientis	1563	Bacteria		O		O
Desulfosporosinus youngiae	339862	Bacteria				O
Desulfotalea psychrophila	84980	Bacteria		O		O
Desulfotignum balticum	115781	Bacteria				O
Desulfotomaculum aeronauticum	53343	Bacteria				O
Desulfotomaculum copahuensis	1838280	Bacteria				O
Desulfotomaculum ferrireducens	1833852	Bacteria				O
Desulfotomaculum hydrothermale	412895	Bacteria				O
Desulfotomaculum nigrificans	1565	Bacteria		O		O
Desulfotomaculum putei	74701	Bacteria				O
Desulfotomaculum reducens	59610	Bacteria		O		O
Desulfotomaculum ruminis	1564	Bacteria		O		O
Desulfovermiculus halophilus	339722	Bacteria				O
Desulfovibrio africanus	873	Bacteria		O		O
Desulfovibrio alaskensis	58180	Bacteria				O
Desulfovibrio alcoholivorans	81406	Bacteria				O
Desulfovibrio alkalitolerans	293256	Bacteria				O
Desulfovibrio aminophilus	81425	Bacteria				O
Desulfovibrio bastinii	47157	Bacteria				O
Desulfovibrio bizertensis	376490	Bacteria				O
Desulfovibrio brasiliensis	221711	Bacteria				O
Desulfovibrio cuneatus	159728	Bacteria				O
Desulfovibrio dechloracetivorans	117209	Bacteria				O
Desulfovibrio desulfuricans	876	Bacteria		O	O	O
Desulfovibrio fairfieldensis	44742	Bacteria				O
Desulfovibrio ferrireducens	246191	Bacteria				O
Desulfovibrio frigidus	340956	Bacteria				O
Desulfovibrio fructosivorans	878	Bacteria				O
Desulfovibrio gigas	879	Bacteria				O
Desulfovibrio gracilis	47158	Bacteria				O
Desulfovibrio hydrothermalis	191026	Bacteria		O		O
Desulfovibrio inopinatus	102109	Bacteria				O
Desulfovibrio legallii	571438	Bacteria				O
Desulfovibrio litoralis	466107	Bacteria				O
Desulfovibrio longus	889	Bacteria				O
Desulfovibrio magneticus	184917	Bacteria		O		O
Desulfovibrio mexicanus	147047	Bacteria				O
Desulfovibrio oxyclinae	63560	Bacteria				O
Desulfovibrio piger	901	Bacteria			O	O
Desulfovibrio putealis	270496	Bacteria				O
Desulfovibrio salexigens	880	Bacteria		O		O
Desulfovibrio sp. 3_1_syn3	457398	Bacteria			O
Desulfovibrio vulgaris	881	Bacteria		O		O
Desulfovibrio zosterae	82171	Bacteria				O
Desulfovirgula thermocuniculi	348842	Bacteria				O
Desulfurella acetivorans	33002	Bacteria				O
Desulfurella amilsii	1562698	Bacteria				O
Desulfuribacillus alkaliarsenatis	766136	Bacteria				O
Desulfuribacillus stibiiarsenatis	1390249	Bacteria				O
Desulfurispirillum indicum	936456	Bacteria		O		O
Desulfurispora thermophila	265470	Bacteria				O
Desulfurivibrio alkaliphilus	427923	Bacteria		O		O
Desulfurobacterium atlanticum	240169	Bacteria				O
Desulfurobacterium indicum	1914305	Bacteria				O
Desulfurobacterium thermolithotrophum	64160	Bacteria		O		O
Desulfurococcus amylolyticus	94694	Archaea		O
Desulfurococcus mucosus	2275	Archaea		O
Desulfuromonas acetexigens	38815	Bacteria				O
Desulfuromonas acetoxidans	891	Bacteria				O
Desulfuromonas soudanensis	1603606	Bacteria				O
Desulfuromonas thiophila	57664	Bacteria				O
Desulfuromusa kysingii	37625	Bacteria				O
Dethiobacter alkaliphilus	427926	Bacteria				O
Dethiosulfatarculus sandiegensis	1429043	Bacteria				O
Dethiosulfovibrio peptidovorans	47055	Bacteria				O
Dethiosulfovibrio salsuginis	561720	Bacteria				O
Devosia chinhatensis	429727	Bacteria				O
Devosia crocina	429728	Bacteria				O
Devosia enhydra	665118	Bacteria				O
Devosia epidermidihirudinis	1293439	Bacteria				O
Devosia geojensis	443610	Bacteria				O
Devosia insulae	408174	Bacteria				O
Devosia limi	288995	Bacteria				O
Devosia lucknowensis	1096929	Bacteria				O
Devosia psychrophila	728005	Bacteria				O
Devosia riboflavina	46914	Bacteria				O
Devosia soli	361041	Bacteria				O
Devriesea agamarum	472569	Bacteria				O
Dialister invisus	218538	Bacteria			O	O
Dialister micraerophilus	309120	Bacteria				O
Dialister pneumosintes	39950	Bacteria				O
Dialister succinatiphilus	487173	Bacteria			O	O
Diaphorobacter polyhydroxybutyrativorans	1546149	Bacteria				O
Dichelobacter nodosus	870	Bacteria		O		O
Dickeya dadantii	204038	Bacteria		O
Dickeya paradisiaca	69223	Bacteria				O
Dickeya solani	1089444	Bacteria				O
Dickeya zeae	204042	Bacteria		O		O
Dictyoglomus thermophilum	14	Bacteria		O		O
Dictyoglomus turgidum	513050	Bacteria		O		O
Dictyostelium discoideum	44689	Eukarya		O
Dictyostelium purpureum	5786	Eukarya		O
Dielma fastidiosa	1034346	Bacteria				O
Dietzia alimentaria	665550	Bacteria				O
Dietzia cinnamea	321318	Bacteria			O
Dietzia maris	37915	Bacteria				O
Dietzia timorensis	499555	Bacteria				O
Dinoroseobacter shibae	215813	Bacteria		O		O
Diplorickettsia massiliensis	676517	Bacteria				O
Dissulfuribacter thermophilus	1156395	Bacteria				O
Dokdonella immobilis	578942	Bacteria				O
Dokdonella koreensis	323415	Bacteria				O
Dokdonia donghaensis	326320	Bacteria				O
Dokdonia pacifica	1627892	Bacteria				O
Dolichospermum circinale	109265	Bacteria				O
Dolosicoccus paucivorans	84521	Bacteria				O
Dolosigranulum pigrum	29394	Bacteria				O
Domibacillus aminovorans	29332	Bacteria				O
Domibacillus antri	1714264	Bacteria				O
Domibacillus enclensis	1017273	Bacteria				O
Domibacillus indicus	1437523	Bacteria				O
Domibacillus tundrae	1587527	Bacteria				O
Donghicola eburneus	393278	Bacteria				O
[truncated: 4,262 more rows]
